# Supplementary material for: A Master Autoantigen-ome Links Alternative Splicing, Female Predilection, and COVID-19 to Autoimmune Diseases
Source: bioRxiv. 2021 Aug 4:2021.07.30.454526. Preprint. [Version 1] doi: 10.1101/2021.07.30.454526 (PMC8351778; doi:10.1101/2021.07.30.454526)
Supplement: Supplement 1 [file media-1.xlsx]

## Sheet: COVID19Lists
GO	Name	ListSize	Description	Overlap	LogP	GeneID	Hits
MyList	AutoAgs-6-Cell-Types	756	Gene list provided by user	756	-100	2,16,47,58,59,60,345651,440915,70,71,87,81,10097,10096,159,174,375790,191,79026,10598,197,231,213,5832,216,217,218,226,230,250,8125,10541,23520,81611,302,304,306,307,308,309,162,8546,8120,8943,327,328,8539,335,347,375,392,396,397,10109,8623,440,444,471,488,506,25814,10409,586,56647,633,55299,682,689,9689,28969,708,800,801,805,808,811,813,55832,821,10487,823,824,826,4076,829,832,284119,10951,11335…	A2M|AARS1|ACLY|ACTA1|ACTA2|ACTB|ACTBL2|POTEKP|ACTC1|ACTG1|ACTN1|ACTN4|ACTR2|ACTR3|ADSS2|AFP|AGRN|AHCY|AHNAK|AHSA1|AHSG|AKR1B1|ALB|ALDH18A1|ALDH1A1|ALDH2|ALDH3A1|ALDOA|ALDOC|ALPP|ANP32A|ANP32B|ANP32C|ANP32E|ANXA2|ANXA2P2|ANXA3|ANXA4|ANXA5|ANXA6|AP1B1|AP3B1|AP3B2|AP3D1|APEH|APEX1|API5|APOA1|APOD|ARF1|ARHGAP1|ARHGDIA|ARHGDIB|ARPC2|ASMTL|ASNS|ASPH|ATIC|ATP2A2|ATP5F1B|ATXN10|BASP1|BCAT1|BCCIP|BGN|BRIX…
COVID079	Interactome_Davis_HEK-293T_40h_NSP2	19	Interactome, HEK-293T, NSP2, 40h: Comparative multiplexed interactomics of SARS-CoV-2 and homologous coronavirus non-structural proteins identifies unique and shared host-cell dependencies {https://www.biorxiv.org/content/10.1101/2020.07.13.201517v1}	4	-1.60	3309|3312|10970|23646	HSPA5|HSPA8|CKAP4|PLD3
COVID080	Interactome_Davis_HEK-293T_40h_NSP4	85	Interactome, HEK-293T, NSP4, 40h: Comparative multiplexed interactomics of SARS-CoV-2 and homologous coronavirus non-structural proteins identifies unique and shared host-cell dependencies {https://www.biorxiv.org/content/10.1101/2020.07.13.201517v1}	7	-0.59	488|821|3309|3688|5591|6233|7514	ATP2A2|CANX|HSPA5|ITGB1|PRKDC|RPS27A|XPO1
COVID081	Interactome_Gordon_HEK-293T_38h_E	6	Interactome, HEK-293T, E, 38h: A SARS-CoV-2-Human Protein-Protein Interaction Map Reveals Drug Targets and Potential Drug-Repurposing {https://www.nature.com/articles/s41586-020-2286-9}	1	-0.50	8546	AP3B1
COVID082	Interactome_Gordon_HEK-293T_38h_M	30	Interactome, HEK-293T, M, 38h: A SARS-CoV-2-Human Protein-Protein Interaction Map Reveals Drug Targets and Potential Drug-Repurposing {https://www.nature.com/articles/s41586-020-2286-9}	2	-0.26	9512|28969	PMPCB|BZW2
COVID083	Interactome_Gordon_HEK-293T_38h_N	15	Interactome, HEK-293T, N, 38h: A SARS-CoV-2-Human Protein-Protein Interaction Map Reveals Drug Targets and Potential Drug-Repurposing {https://www.nature.com/articles/s41586-020-2286-9}	6	-3.82	4343|5976|8761|9136|9188|26986	MOV10|UPF1|PABPC4|RRP9|DDX21|PABPC1
COVID086	Interactome_Gordon_HEK-293T_38h_NSP11	1	Interactome, HEK-293T, NSP11, 38h: A SARS-CoV-2-Human Protein-Protein Interaction Map Reveals Drug Targets and Potential Drug-Repurposing {https://www.nature.com/articles/s41586-020-2286-9}	1	-1.22	6902	TBCA
COVID088	Interactome_Gordon_HEK-293T_38h_NSP13	40	Interactome, HEK-293T, NSP13, 38h: A SARS-CoV-2-Human Protein-Protein Interaction Map Reveals Drug Targets and Potential Drug-Repurposing {https://www.nature.com/articles/s41586-020-2286-9}	2	-0.15	5576|5962	PRKAR2A|RDX
COVID089	Interactome_Gordon_HEK-293T_38h_NSP14	3	Interactome, HEK-293T, NSP14, 38h: A SARS-CoV-2-Human Protein-Protein Interaction Map Reveals Drug Targets and Potential Drug-Repurposing {https://www.nature.com/articles/s41586-020-2286-9}	1	-0.77	3615	IMPDH2
COVID091	Interactome_Gordon_HEK-293T_38h_NSP2	7	Interactome, HEK-293T, NSP2, 38h: A SARS-CoV-2-Human Protein-Protein Interaction Map Reveals Drug Targets and Potential Drug-Repurposing {https://www.nature.com/articles/s41586-020-2286-9}	1	-0.45	5447	POR
COVID092	Interactome_Gordon_HEK-293T_38h_NSP4	8	Interactome, HEK-293T, NSP4, 38h: A SARS-CoV-2-Human Protein-Protein Interaction Map Reveals Drug Targets and Potential Drug-Repurposing {https://www.nature.com/articles/s41586-020-2286-9}	1	-0.41	3416	IDE
COVID096	Interactome_Gordon_HEK-293T_38h_NSP7	32	Interactome, HEK-293T, NSP7, 38h: A SARS-CoV-2-Human Protein-Protein Interaction Map Reveals Drug Targets and Potential Drug-Repurposing {https://www.nature.com/articles/s41586-020-2286-9}	2	-0.23	5861|7879	RAB1A|RAB7A
COVID097	Interactome_Gordon_HEK-293T_38h_NSP8	24	Interactome, HEK-293T, NSP8, 38h: A SARS-CoV-2-Human Protein-Protein Interaction Map Reveals Drug Targets and Potential Drug-Repurposing {https://www.nature.com/articles/s41586-020-2286-9}	2	-0.36	6731|23107	SRP72|MRPS27
COVID099	Interactome_Gordon_HEK-293T_38h_ORF10	9	Interactome, HEK-293T, ORF10, 38h: A SARS-CoV-2-Human Protein-Protein Interaction Map Reveals Drug Targets and Potential Drug-Repurposing {https://www.nature.com/articles/s41586-020-2286-9}	1	-0.37	6923	ELOB
COVID104	Interactome_Gordon_HEK-293T_38h_ORF8	47	Interactome, HEK-293T, ORF8, 38h: A SARS-CoV-2-Human Protein-Protein Interaction Map Reveals Drug Targets and Potential Drug-Repurposing {https://www.nature.com/articles/s41586-020-2286-9}	7	-1.66	1291|3688|4758|10525|23071|23646|60681	COL6A1|ITGB1|NEU1|HYOU1|ERP44|PLD3|FKBP10
COVID105	Interactome_Gordon_HEK-293T_38h_ORF9B	11	Interactome, HEK-293T, ORF9B, 38h: A SARS-CoV-2-Human Protein-Protein Interaction Map Reveals Drug Targets and Potential Drug-Repurposing {https://www.nature.com/articles/s41586-020-2286-9}	1	-0.30	79077	DCTPP1
COVID363	Interactome_Laurent_HEK293_24h_E	300	Interactome, HEK293, E, 24h: Global BioID-based SARS-CoV-2 proteins proximal interactome unveils novel ties between viral polypeptides and host factors involved in multiple COVID19-associated mechanisms {https://www.biorxiv.org/content/10.1101/2020.08.28.272955v1}	10	-0.00	217|392|813|2821|3309|4343|7874|22820|23344|23640	ALDH2|ARHGAP1|CALU|GPI|HSPA5|MOV10|USP7|COPG1|ESYT1|HSPBP1
COVID364	Interactome_Laurent_HEK293_24h_M	300	Interactome, HEK293, M, 24h: Global BioID-based SARS-CoV-2 proteins proximal interactome unveils novel ties between viral polypeptides and host factors involved in multiple COVID19-associated mechanisms {https://www.biorxiv.org/content/10.1101/2020.08.28.272955v1}	11	-0.01	392|813|2923|3309|4082|4343|6449|7874|10409|22820|23344	ARHGAP1|CALU|PDIA3|HSPA5|MARCKS|MOV10|SGTA|USP7|BASP1|COPG1|ESYT1
COVID365	Interactome_Laurent_HEK293_24h_N	79	Interactome, HEK293, N, 24h: Global BioID-based SARS-CoV-2 proteins proximal interactome unveils novel ties between viral polypeptides and host factors involved in multiple COVID19-associated mechanisms {https://www.biorxiv.org/content/10.1101/2020.08.28.272955v1}	4	-0.15	3069|6730|10541|284119	HDLBP|SRP68|ANP32B|CAVIN1
COVID366	Interactome_Laurent_HEK293_24h_NSP1	41	Interactome, HEK293, NSP1, 24h: Global BioID-based SARS-CoV-2 proteins proximal interactome unveils novel ties between viral polypeptides and host factors involved in multiple COVID19-associated mechanisms {https://www.biorxiv.org/content/10.1101/2020.08.28.272955v1}	14	-7.22	908|1982|3646|8607|8661|8662|8663|8665|8666|8668|10694|10856|22948|51386	CCT6A|EIF4G2|EIF3E|RUVBL1|EIF3A|EIF3B|EIF3C|EIF3F|EIF3G|EIF3I|CCT8|RUVBL2|CCT5|EIF3L
COVID367	Interactome_Laurent_HEK293_24h_NSP10	38	Interactome, HEK293, NSP10, 24h: Global BioID-based SARS-CoV-2 proteins proximal interactome unveils novel ties between viral polypeptides and host factors involved in multiple COVID19-associated mechanisms {https://www.biorxiv.org/content/10.1101/2020.08.28.272955v1}	1	-0.04	5684	PSMA3
COVID368	Interactome_Laurent_HEK293_24h_NSP12	255	Interactome, HEK293, NSP12, 24h: Global BioID-based SARS-CoV-2 proteins proximal interactome unveils novel ties between viral polypeptides and host factors involved in multiple COVID19-associated mechanisms {https://www.biorxiv.org/content/10.1101/2020.08.28.272955v1}	26	-2.20	217|908|1398|1508|2288|2665|3312|3326|3416|3939|3945|5050|5198|5202|5684|6767|7411|8607|10576|10694|10726|10856|10910|10963|22948|23640	ALDH2|CCT6A|CRK|CTSB|FKBP4|GDI2|HSPA8|HSP90AB1|IDE|LDHA|LDHB|PAFAH1B3|PFAS|PFDN2|PSMA3|ST13|VBP1|RUVBL1|CCT2|CCT8|NUDC|RUVBL2|SUGT1|STIP1|CCT5|HSPBP1
COVID369	Interactome_Laurent_HEK293_24h_NSP13	57	Interactome, HEK293, NSP13, 24h: Global BioID-based SARS-CoV-2 proteins proximal interactome unveils novel ties between viral polypeptides and host factors involved in multiple COVID19-associated mechanisms {https://www.biorxiv.org/content/10.1101/2020.08.28.272955v1}	4	-0.34	4000|6222|6727|375790	LMNA|RPS18|SRP14|AGRN
COVID370	Interactome_Laurent_HEK293_24h_NSP14	59	Interactome, HEK293, NSP14, 24h: Global BioID-based SARS-CoV-2 proteins proximal interactome unveils novel ties between viral polypeptides and host factors involved in multiple COVID19-associated mechanisms {https://www.biorxiv.org/content/10.1101/2020.08.28.272955v1}	4	-0.32	1398|3416|7414|10694	CRK|IDE|VCL|CCT8
COVID371	Interactome_Laurent_HEK293_24h_NSP15	106	Interactome, HEK293, NSP15, 24h: Global BioID-based SARS-CoV-2 proteins proximal interactome unveils novel ties between viral polypeptides and host factors involved in multiple COVID19-associated mechanisms {https://www.biorxiv.org/content/10.1101/2020.08.28.272955v1}	13	-1.94	1398|2618|3416|4200|5198|5202|5720|7167|7411|10694|55342|56616|57418	CRK|GART|IDE|ME2|PFAS|PFDN2|PSME1|TPI1|VBP1|CCT8|STRBP|DIABLO|WDR18
COVID372	Interactome_Laurent_HEK293_24h_NSP16	283	Interactome, HEK293, NSP16, 24h: Global BioID-based SARS-CoV-2 proteins proximal interactome unveils novel ties between viral polypeptides and host factors involved in multiple COVID19-associated mechanisms {https://www.biorxiv.org/content/10.1101/2020.08.28.272955v1}	11	-0.02	217|824|1192|3416|5198|6923|9601|10197|10910|11140|23277	ALDH2|CAPN2|CLIC1|IDE|PFAS|ELOB|PDIA4|PSME3|SUGT1|CDC37|CLUH
COVID373	Interactome_Laurent_HEK293_24h_NSP2	228	Interactome, HEK293, NSP2, 24h: Global BioID-based SARS-CoV-2 proteins proximal interactome unveils novel ties between viral polypeptides and host factors involved in multiple COVID19-associated mechanisms {https://www.biorxiv.org/content/10.1101/2020.08.28.272955v1}	5	-0.00	392|3069|5684|6730|23075	ARHGAP1|HDLBP|PSMA3|SRP68|SWAP70
COVID374	Interactome_Laurent_HEK293_24h_NSP3	299	Interactome, HEK293, NSP3, 24h: Global BioID-based SARS-CoV-2 proteins proximal interactome unveils novel ties between viral polypeptides and host factors involved in multiple COVID19-associated mechanisms {https://www.biorxiv.org/content/10.1101/2020.08.28.272955v1}	5	-0.00	3005|3306|4343|23344|23646	H1-0|HSPA2|MOV10|ESYT1|PLD3
COVID375	Interactome_Laurent_HEK293_24h_NSP4	300	Interactome, HEK293, NSP4, 24h: Global BioID-based SARS-CoV-2 proteins proximal interactome unveils novel ties between viral polypeptides and host factors involved in multiple COVID19-associated mechanisms {https://www.biorxiv.org/content/10.1101/2020.08.28.272955v1}	10	-0.00	392|3309|4082|4343|5684|7165|7874|10525|22820|23344	ARHGAP1|HSPA5|MARCKS|MOV10|PSMA3|TPD52L2|USP7|HYOU1|COPG1|ESYT1
COVID376	Interactome_Laurent_HEK293_24h_NSP5	21	Interactome, HEK293, NSP5, 24h: Global BioID-based SARS-CoV-2 proteins proximal interactome unveils novel ties between viral polypeptides and host factors involved in multiple COVID19-associated mechanisms {https://www.biorxiv.org/content/10.1101/2020.08.28.272955v1}	3	-0.88	217|5050|23646	ALDH2|PAFAH1B3|PLD3
COVID377	Interactome_Laurent_HEK293_24h_NSP6	300	Interactome, HEK293, NSP6, 24h: Global BioID-based SARS-CoV-2 proteins proximal interactome unveils novel ties between viral polypeptides and host factors involved in multiple COVID19-associated mechanisms {https://www.biorxiv.org/content/10.1101/2020.08.28.272955v1}	16	-0.13	375|392|813|2821|3309|4082|4343|5589|6194|10527|22820|23344|23640|51069|56616|375790	ARF1|ARHGAP1|CALU|GPI|HSPA5|MARCKS|MOV10|PRKCSH|RPS6|IPO7|COPG1|ESYT1|HSPBP1|MRPL2|DIABLO|AGRN
COVID378	Interactome_Laurent_HEK293_24h_NSP7	300	Interactome, HEK293, NSP7, 24h: Global BioID-based SARS-CoV-2 proteins proximal interactome unveils novel ties between viral polypeptides and host factors involved in multiple COVID19-associated mechanisms {https://www.biorxiv.org/content/10.1101/2020.08.28.272955v1}	15	-0.09	813|1315|3735|3945|5034|5198|5684|5707|7345|8607|9601|10054|10856|23277|55236	CALU|COPB1|KARS1|LDHB|P4HB|PFAS|PSMA3|PSMD1|UCHL1|RUVBL1|PDIA4|UBA2|RUVBL2|CLUH|UBA6
COVID379	Interactome_Laurent_HEK293_24h_NSP8	21	Interactome, HEK293, NSP8, 24h: Global BioID-based SARS-CoV-2 proteins proximal interactome unveils novel ties between viral polypeptides and host factors involved in multiple COVID19-associated mechanisms {https://www.biorxiv.org/content/10.1101/2020.08.28.272955v1}	2	-0.44	3005|3006	H1-0|H1-2
COVID380	Interactome_Laurent_HEK293_24h_NSP9	70	Interactome, HEK293, NSP9, 24h: Global BioID-based SARS-CoV-2 proteins proximal interactome unveils novel ties between viral polypeptides and host factors involved in multiple COVID19-associated mechanisms {https://www.biorxiv.org/content/10.1101/2020.08.28.272955v1}	2	-0.03	4628|7168	MYH10|TPM1
COVID381	Interactome_Laurent_HEK293_24h_ORF10	85	Interactome, HEK293, ORF10, 24h: Global BioID-based SARS-CoV-2 proteins proximal interactome unveils novel ties between viral polypeptides and host factors involved in multiple COVID19-associated mechanisms {https://www.biorxiv.org/content/10.1101/2020.08.28.272955v1}	15	-3.80	908|3005|4000|5202|6222|6767|6950|7203|10574|10576|22948|23640|23646|55748|375790	CCT6A|H1-0|LMNA|PFDN2|RPS18|ST13|TCP1|CCT3|CCT7|CCT2|CCT5|HSPBP1|PLD3|CNDP2|AGRN
COVID382	Interactome_Laurent_HEK293_24h_ORF3A	300	Interactome, HEK293, ORF3A, 24h: Global BioID-based SARS-CoV-2 proteins proximal interactome unveils novel ties between viral polypeptides and host factors involved in multiple COVID19-associated mechanisms {https://www.biorxiv.org/content/10.1101/2020.08.28.272955v1}	18	-0.26	392|813|2923|3309|4082|4343|5589|5887|6510|7184|10330|10409|10525|10549|10963|23344|30001|56886	ARHGAP1|CALU|PDIA3|HSPA5|MARCKS|MOV10|PRKCSH|RAD23B|SLC1A5|HSP90B1|CNPY2|BASP1|HYOU1|PRDX4|STIP1|ESYT1|ERO1A|UGGT1
COVID383	Interactome_Laurent_HEK293_24h_ORF3B	300	Interactome, HEK293, ORF3B, 24h: Global BioID-based SARS-CoV-2 proteins proximal interactome unveils novel ties between viral polypeptides and host factors involved in multiple COVID19-associated mechanisms {https://www.biorxiv.org/content/10.1101/2020.08.28.272955v1}	23	-0.84	392|813|2821|2923|3005|3416|3688|4000|4082|5034|5050|5682|5686|5687|5691|5692|5694|5887|6520|6767|9601|10493|22820	ARHGAP1|CALU|GPI|PDIA3|H1-0|IDE|ITGB1|LMNA|MARCKS|P4HB|PAFAH1B3|PSMA1|PSMA5|PSMA6|PSMB3|PSMB4|PSMB6|RAD23B|SLC3A2|ST13|PDIA4|VAT1|COPG1
COVID384	Interactome_Laurent_HEK293_24h_ORF6	300	Interactome, HEK293, ORF6, 24h: Global BioID-based SARS-CoV-2 proteins proximal interactome unveils novel ties between viral polypeptides and host factors involved in multiple COVID19-associated mechanisms {https://www.biorxiv.org/content/10.1101/2020.08.28.272955v1}	19	-0.34	392|813|2821|3688|3838|3895|4343|5447|5700|5702|5707|6767|7165|10493|10540|22820|23193|23344|23646	ARHGAP1|CALU|GPI|ITGB1|KPNA2|KTN1|MOV10|POR|PSMC1|PSMC3|PSMD1|ST13|TPD52L2|VAT1|DCTN2|COPG1|GANAB|ESYT1|PLD3
COVID385	Interactome_Laurent_HEK293_24h_ORF7A	300	Interactome, HEK293, ORF7A, 24h: Global BioID-based SARS-CoV-2 proteins proximal interactome unveils novel ties between viral polypeptides and host factors involved in multiple COVID19-associated mechanisms {https://www.biorxiv.org/content/10.1101/2020.08.28.272955v1}	11	-0.01	392|813|3309|4343|5887|7514|7874|22820|23344|23640|56886	ARHGAP1|CALU|HSPA5|MOV10|RAD23B|XPO1|USP7|COPG1|ESYT1|HSPBP1|UGGT1
COVID386	Interactome_Laurent_HEK293_24h_ORF7B	300	Interactome, HEK293, ORF7B, 24h: Global BioID-based SARS-CoV-2 proteins proximal interactome unveils novel ties between viral polypeptides and host factors involved in multiple COVID19-associated mechanisms {https://www.biorxiv.org/content/10.1101/2020.08.28.272955v1}	10	-0.00	392|813|1464|3309|4082|4343|7874|10409|22820|23344	ARHGAP1|CALU|CSPG4|HSPA5|MARCKS|MOV10|USP7|BASP1|COPG1|ESYT1
COVID387	Interactome_Laurent_HEK293_24h_ORF8	300	Interactome, HEK293, ORF8, 24h: Global BioID-based SARS-CoV-2 proteins proximal interactome unveils novel ties between viral polypeptides and host factors involved in multiple COVID19-associated mechanisms {https://www.biorxiv.org/content/10.1101/2020.08.28.272955v1}	25	-1.19	392|821|2597|3688|4000|4343|5447|5479|5707|5935|6189|6191|6222|6230|6238|6727|6767|7203|9801|10576|10963|22948|23193|23344|375790	ARHGAP1|CANX|GAPDH|ITGB1|LMNA|MOV10|POR|PPIB|PSMD1|RBM3|RPS3A|RPS4X|RPS18|RPS25|RRBP1|SRP14|ST13|CCT3|MRPL19|CCT2|STIP1|CCT5|GANAB|ESYT1|AGRN
COVID388	Interactome_Laurent_HEK293_24h_ORF9B	111	Interactome, HEK293, ORF9B, 24h: Global BioID-based SARS-CoV-2 proteins proximal interactome unveils novel ties between viral polypeptides and host factors involved in multiple COVID19-associated mechanisms {https://www.biorxiv.org/content/10.1101/2020.08.28.272955v1}	9	-0.64	506|2665|5496|5576|8607|10576|10856|23640|51121	ATP5F1B|GDI2|PPM1G|PRKAR2A|RUVBL1|CCT2|RUVBL2|HSPBP1|RPL26L1
COVID389	Interactome_Laurent_HEK293_24h_ORF9C	300	Interactome, HEK293, ORF9C, 24h: Global BioID-based SARS-CoV-2 proteins proximal interactome unveils novel ties between viral polypeptides and host factors involved in multiple COVID19-associated mechanisms {https://www.biorxiv.org/content/10.1101/2020.08.28.272955v1}	19	-0.34	392|444|813|2923|3688|4343|4869|5887|6176|6223|6520|7184|9646|10527|22913|23193|23344|23640|81611	ARHGAP1|ASPH|CALU|PDIA3|ITGB1|MOV10|NPM1|RAD23B|RPLP1|RPS19|SLC3A2|HSP90B1|CTR9|IPO7|RALY|GANAB|ESYT1|HSPBP1|ANP32E
COVID390	Interactome_Laurent_HEK293_24h_S	300	Interactome, HEK293, S, 24h: Global BioID-based SARS-CoV-2 proteins proximal interactome unveils novel ties between viral polypeptides and host factors involved in multiple COVID19-associated mechanisms {https://www.biorxiv.org/content/10.1101/2020.08.28.272955v1}	15	-0.09	392|813|1464|3309|4082|4343|4478|5589|6233|6510|7430|10409|23344|23640|284119	ARHGAP1|CALU|CSPG4|HSPA5|MARCKS|MOV10|MSN|PRKCSH|RPS27A|SLC1A5|EZR|BASP1|ESYT1|HSPBP1|CAVIN1
COVID108	Interactome_Stukalov_A549_72h_E	11	Interactome, A549, E, 72h: Multi-level proteomics reveals host-perturbation strategies of SARS-CoV-2 and SARS-CoV {https://www.biorxiv.org/content/10.1101/2020.06.17.156455v1}	3	-1.60	1431|4190|10963	CS|MDH1|STIP1
COVID109	Interactome_Stukalov_A549_72h_M	138	Interactome, A549, M, 72h: Multi-level proteomics reveals host-perturbation strategies of SARS-CoV-2 and SARS-CoV {https://www.biorxiv.org/content/10.1101/2020.06.17.156455v1}	5	-0.03	813|1508|5591|9512|10609	CALU|CTSB|PRKDC|PMPCB|P3H4
COVID110	Interactome_Stukalov_A549_72h_N	9	Interactome, A549, N, 72h: Multi-level proteomics reveals host-perturbation strategies of SARS-CoV-2 and SARS-CoV {https://www.biorxiv.org/content/10.1101/2020.06.17.156455v1}	4	-2.88	3303|3313|6742|284119	HSPA1A|HSPA9|SSBP1|CAVIN1
COVID119	Interactome_Stukalov_A549_72h_NSP4	11	Interactome, A549, NSP4, 72h: Multi-level proteomics reveals host-perturbation strategies of SARS-CoV-2 and SARS-CoV {https://www.biorxiv.org/content/10.1101/2020.06.17.156455v1}	1	-0.30	3309	HSPA5
COVID120	Interactome_Stukalov_A549_72h_NSP6	82	Interactome, A549, NSP6, 72h: Multi-level proteomics reveals host-perturbation strategies of SARS-CoV-2 and SARS-CoV {https://www.biorxiv.org/content/10.1101/2020.06.17.156455v1}	2	-0.02	506|4478	ATP5F1B|MSN
COVID124	Interactome_Stukalov_A549_72h_ORF3	300	Interactome, A549, ORF3, 72h: Multi-level proteomics reveals host-perturbation strategies of SARS-CoV-2 and SARS-CoV {https://www.biorxiv.org/content/10.1101/2020.06.17.156455v1}	20	-0.44	231|308|1917|2729|2739|2821|4190|4478|5464|5589|5861|6051|6611|7345|7879|8942|10487|22919|29968|55748	AKR1B1|ANXA5|EEF1A2|GCLC|GLO1|GPI|MDH1|MSN|PPA1|PRKCSH|RAB1A|RNPEP|SMS|UCHL1|RAB7A|KYNU|CAP1|MAPRE1|PSAT1|CNDP2
COVID125	Interactome_Stukalov_A549_72h_ORF7A	55	Interactome, A549, ORF7A, 72h: Multi-level proteomics reveals host-perturbation strategies of SARS-CoV-2 and SARS-CoV {https://www.biorxiv.org/content/10.1101/2020.06.17.156455v1}	4	-0.37	5214|11260|26953|29968	PFKP|XPOT|RANBP6|PSAT1
COVID126	Interactome_Stukalov_A549_72h_ORF7B	300	Interactome, A549, ORF7B, 72h: Multi-level proteomics reveals host-perturbation strategies of SARS-CoV-2 and SARS-CoV {https://www.biorxiv.org/content/10.1101/2020.06.17.156455v1}	4	-0.00	5861|7879|10970|23646	RAB1A|RAB7A|CKAP4|PLD3
COVID127	Interactome_Stukalov_A549_72h_ORF8	29	Interactome, A549, ORF8, 72h: Multi-level proteomics reveals host-perturbation strategies of SARS-CoV-2 and SARS-CoV {https://www.biorxiv.org/content/10.1101/2020.06.17.156455v1}	2	-0.27	2923|5054	PDIA3|SERPINE1
COVID128	Interactome_Stukalov_A549_72h_ORF9B	2	Interactome, A549, ORF9B, 72h: Multi-level proteomics reveals host-perturbation strategies of SARS-CoV-2 and SARS-CoV {https://www.biorxiv.org/content/10.1101/2020.06.17.156455v1}	1	-0.93	3303	HSPA1A
COVID055	Phosphoproteome_Bouhaddou_Vero_E6_0h_Down	277	Phosphoproteome, Vero_E6, SARS-CoV-2 vs Control, 0h: The Global Phosphorylation Landscape of SARS-CoV-2 Infection {https://linkinghub.elsevier.com/retrieve/pii/S0092-8674(20)30811-4}	30	-2.86	197|302|989|1627|1736|1994|2318|2969|3009|3192|4000|4001|4082|4173|4676|4869|5339|6711|6749|7094|7414|7431|8030|8570|9221|10383|26156|51593|79026|84823	AHSG|ANXA2|SEPTIN7|DBN1|DKC1|ELAVL1|FLNC|GTF2I|H1-5|HNRNPU|LMNA|LMNB1|MARCKS|MCM4|NAP1L4|NPM1|PLEC|SPTBN1|SSRP1|TLN1|VCL|VIM|CCDC6|KHSRP|NOLC1|TUBB4B|RSL1D1|SRRT|AHNAK|LMNB2
COVID056	Phosphoproteome_Bouhaddou_Vero_E6_0h_Up	184	Phosphoproteome, Vero_E6, SARS-CoV-2 vs Control, 0h: The Global Phosphorylation Landscape of SARS-CoV-2 Infection {https://linkinghub.elsevier.com/retrieve/pii/S0092-8674(20)30811-4}	22	-2.77	1736|2617|3315|4000|4131|4670|5591|5717|6176|6426|6432|7094|7430|8662|8882|8886|10212|11335|55737|79026|84823|123169	DKC1|GARS1|HSPB1|LMNA|MAP1B|HNRNPM|PRKDC|PSMD11|RPLP1|SRSF1|SRSF7|TLN1|EZR|EIF3B|ZPR1|DDX18|DDX39A|CBX3|VPS35|AHNAK|LMNB2|LEO1
COVID057	Phosphoproteome_Bouhaddou_Vero_E6_12h_Down	300	Phosphoproteome, Vero_E6, SARS-CoV-2 vs Control, 12h: The Global Phosphorylation Landscape of SARS-CoV-2 Infection {https://linkinghub.elsevier.com/retrieve/pii/S0092-8674(20)30811-4}	18	-0.26	197|1627|1994|2318|3006|3192|4000|4001|4082|4676|4926|5339|6449|7431|9698|9730|51593|79026	AHSG|DBN1|ELAVL1|FLNC|H1-2|HNRNPU|LMNA|LMNB1|MARCKS|NAP1L4|NUMA1|PLEC|SGTA|VIM|PUM1|DCAF1|SRRT|AHNAK
COVID058	Phosphoproteome_Bouhaddou_Vero_E6_12h_Up	300	Phosphoproteome, Vero_E6, SARS-CoV-2 vs Control, 12h: The Global Phosphorylation Landscape of SARS-CoV-2 Infection {https://linkinghub.elsevier.com/retrieve/pii/S0092-8674(20)30811-4}	50	-10.38	216|226|1736|1808|1981|2194|2289|2547|2597|3178|3181|3190|3313|3315|3326|4000|4131|4172|4173|4676|4869|4926|5339|5684|5717|6176|6500|6709|6741|6749|7094|7414|8359|8886|9136|9352|9669|9689|9939|10055|10153|10940|11100|22913|55677|79026|81892|84823|123169|221092	ALDH1A1|ALDOA|DKC1|DPYSL2|EIF4G1|FASN|FKBP5|XRCC6|GAPDH|HNRNPA1|HNRNPA2B1|HNRNPK|HSPA9|HSPB1|HSP90AB1|LMNA|MAP1B|MCM3|MCM4|NAP1L4|NPM1|NUMA1|PLEC|PSMA3|PSMD11|RPLP1|SKP1|SPTAN1|SSB|SSRP1|TLN1|VCL|H4C1|DDX18|RRP9|TXNL1|EIF5B|BZW1|RBM8A|SAE1|CEBPZ|POP1|HNRNPUL1|RALY|IWS1|AHNAK|SLIRP|LMNB2|LEO1|HNRNPUL2
COVID059	Phosphoproteome_Bouhaddou_Vero_E6_24h_Down	300	Phosphoproteome, Vero_E6, SARS-CoV-2 vs Control, 24h: The Global Phosphorylation Landscape of SARS-CoV-2 Infection {https://linkinghub.elsevier.com/retrieve/pii/S0092-8674(20)30811-4}	25	-1.19	197|302|1627|1736|1994|2316|2318|3006|4000|4001|4082|4173|4638|4869|4926|6449|7431|9221|9698|9730|9991|26156|51593|79026|84823	AHSG|ANXA2|DBN1|DKC1|ELAVL1|FLNA|FLNC|H1-2|LMNA|LMNB1|MARCKS|MCM4|MYLK|NPM1|NUMA1|SGTA|VIM|NOLC1|PUM1|DCAF1|PTBP3|RSL1D1|SRRT|AHNAK|LMNB2
COVID060	Phosphoproteome_Bouhaddou_Vero_E6_24h_Up	300	Phosphoproteome, Vero_E6, SARS-CoV-2 vs Control, 24h: The Global Phosphorylation Landscape of SARS-CoV-2 Infection {https://linkinghub.elsevier.com/retrieve/pii/S0092-8674(20)30811-4}	47	-8.86	47|1736|1983|2194|2289|2597|2617|3178|3183|3187|3190|3315|3688|3895|4131|4676|4869|5339|5576|5684|5717|5902|6176|6711|6749|7094|7414|8030|8570|8880|8886|9352|9669|9939|10055|10153|10521|10575|11335|22913|23640|25796|55677|55737|81892|123169|728642	ACLY|DKC1|EIF5|FASN|FKBP5|GAPDH|GARS1|HNRNPA1|HNRNPC|HNRNPH1|HNRNPK|HSPB1|ITGB1|KTN1|MAP1B|NAP1L4|NPM1|PLEC|PRKAR2A|PSMA3|PSMD11|RANBP1|RPLP1|SPTBN1|SSRP1|TLN1|VCL|CCDC6|KHSRP|FUBP1|DDX18|TXNL1|EIF5B|RBM8A|SAE1|CEBPZ|DDX17|CCT4|CBX3|RALY|HSPBP1|PGLS|IWS1|VPS35|SLIRP|LEO1|CDK11A
COVID061	Phosphoproteome_Bouhaddou_Vero_E6_2h_Down	300	Phosphoproteome, Vero_E6, SARS-CoV-2 vs Control, 2h: The Global Phosphorylation Landscape of SARS-CoV-2 Infection {https://linkinghub.elsevier.com/retrieve/pii/S0092-8674(20)30811-4}	17	-0.19	213|1627|1994|2318|3006|3192|4000|4869|7431|8030|8570|9221|9698|10923|26156|51593|79026	ALB|DBN1|ELAVL1|FLNC|H1-2|HNRNPU|LMNA|NPM1|VIM|CCDC6|KHSRP|NOLC1|PUM1|SUB1|RSL1D1|SRRT|AHNAK
COVID062	Phosphoproteome_Bouhaddou_Vero_E6_2h_Up	300	Phosphoproteome, Vero_E6, SARS-CoV-2 vs Control, 2h: The Global Phosphorylation Landscape of SARS-CoV-2 Infection {https://linkinghub.elsevier.com/retrieve/pii/S0092-8674(20)30811-4}	51	-10.91	216|231|392|1736|1808|1937|1981|2194|2317|2617|3181|3187|3326|3609|4131|4173|4627|4676|4869|4926|5339|5576|5684|5931|6426|6500|6727|6741|6749|7094|7414|7415|8359|8662|8886|8943|9136|9352|9646|9669|9689|9939|10055|10153|11100|22913|55677|55737|79026|123169|221092	ALDH1A1|AKR1B1|ARHGAP1|DKC1|DPYSL2|EEF1G|EIF4G1|FASN|FLNB|GARS1|HNRNPA2B1|HNRNPH1|HSP90AB1|ILF3|MAP1B|MCM4|MYH9|NAP1L4|NPM1|NUMA1|PLEC|PRKAR2A|PSMA3|RBBP7|SRSF1|SKP1|SRP14|SSB|SSRP1|TLN1|VCL|VCP|H4C1|EIF3B|DDX18|AP3D1|RRP9|TXNL1|CTR9|EIF5B|BZW1|RBM8A|SAE1|CEBPZ|HNRNPUL1|RALY|IWS1|VPS35|AHNAK|LEO1|HNRNPUL2
COVID063	Phosphoproteome_Bouhaddou_Vero_E6_4h_Down	197	Phosphoproteome, Vero_E6, SARS-CoV-2 vs Control, 4h: The Global Phosphorylation Landscape of SARS-CoV-2 Infection {https://linkinghub.elsevier.com/retrieve/pii/S0092-8674(20)30811-4}	19	-1.52	197|1627|1994|2318|4000|4131|4676|4869|6188|6431|6449|7431|9221|9698|9730|10923|26156|51593|79026	AHSG|DBN1|ELAVL1|FLNC|LMNA|MAP1B|NAP1L4|NPM1|RPS3|SRSF6|SGTA|VIM|NOLC1|PUM1|DCAF1|SUB1|RSL1D1|SRRT|AHNAK
COVID064	Phosphoproteome_Bouhaddou_Vero_E6_4h_Up	262	Phosphoproteome, Vero_E6, SARS-CoV-2 vs Control, 4h: The Global Phosphorylation Landscape of SARS-CoV-2 Infection {https://linkinghub.elsevier.com/retrieve/pii/S0092-8674(20)30811-4}	43	-8.78	60|1736|1808|1981|2617|3009|3178|3181|3190|3326|3609|3956|4131|4173|4676|4869|4926|5339|5591|5684|6431|6500|6741|6749|7094|7414|8886|9352|9646|9669|9939|10055|10153|10514|10921|11100|22913|23451|55677|81892|84823|123169|221092	ACTB|DKC1|DPYSL2|EIF4G1|GARS1|H1-5|HNRNPA1|HNRNPA2B1|HNRNPK|HSP90AB1|ILF3|LGALS1|MAP1B|MCM4|NAP1L4|NPM1|NUMA1|PLEC|PRKDC|PSMA3|SRSF6|SKP1|SSB|SSRP1|TLN1|VCL|DDX18|TXNL1|CTR9|EIF5B|RBM8A|SAE1|CEBPZ|MYBBP1A|RNPS1|HNRNPUL1|RALY|SF3B1|IWS1|SLIRP|LMNB2|LEO1|HNRNPUL2
COVID065	Phosphoproteome_Bouhaddou_Vero_E6_8h_Down	300	Phosphoproteome, Vero_E6, SARS-CoV-2 vs Control, 8h: The Global Phosphorylation Landscape of SARS-CoV-2 Infection {https://linkinghub.elsevier.com/retrieve/pii/S0092-8674(20)30811-4}	20	-0.44	197|213|1398|1627|1936|1994|3006|3192|4000|4082|4676|5339|5591|6449|8030|9698|9730|9991|51593|79026	AHSG|ALB|CRK|DBN1|EEF1D|ELAVL1|H1-2|HNRNPU|LMNA|MARCKS|NAP1L4|PLEC|PRKDC|SGTA|CCDC6|PUM1|DCAF1|PTBP3|SRRT|AHNAK
COVID066	Phosphoproteome_Bouhaddou_Vero_E6_8h_Up	300	Phosphoproteome, Vero_E6, SARS-CoV-2 vs Control, 8h: The Global Phosphorylation Landscape of SARS-CoV-2 Infection {https://linkinghub.elsevier.com/retrieve/pii/S0092-8674(20)30811-4}	48	-9.36	216|1736|1808|1938|1981|2289|2617|3181|3190|3315|3326|3609|3895|4131|4173|4627|4628|4676|4869|4926|5339|5591|5684|5931|6238|6500|6711|6741|6749|7094|7414|7430|8886|9352|9646|9669|9689|9939|10055|10153|10514|11100|22913|26156|55677|55737|81892|123169	ALDH1A1|DKC1|DPYSL2|EEF2|EIF4G1|FKBP5|GARS1|HNRNPA2B1|HNRNPK|HSPB1|HSP90AB1|ILF3|KTN1|MAP1B|MCM4|MYH9|MYH10|NAP1L4|NPM1|NUMA1|PLEC|PRKDC|PSMA3|RBBP7|RRBP1|SKP1|SPTBN1|SSB|SSRP1|TLN1|VCL|EZR|DDX18|TXNL1|CTR9|EIF5B|BZW1|RBM8A|SAE1|CEBPZ|MYBBP1A|HNRNPUL1|RALY|RSL1D1|IWS1|VPS35|SLIRP|LEO1
COVID234	Phosphoproteome_Klann_Caco-2_24h_Down	300	Phosphoproteome, Caco-2, SARS-CoV-2 vs Mock, 24h: Growth factor receptor signaling inhibition prevents SARSCoV-2 replication {https://www.sciencedirect.com/science/article/pii/S1097276520305499}	17	-0.19	1072|1937|1981|4082|4171|4172|4678|6238|6709|6711|6749|7165|8661|8662|8943|9397|79026	CFL1|EEF1G|EIF4G1|MARCKS|MCM2|MCM3|NASP|RRBP1|SPTAN1|SPTBN1|SSRP1|TPD52L2|EIF3A|EIF3B|AP3D1|NMT2|AHNAK
COVID235	Phosphoproteome_Klann_Caco-2_24h_Up	300	Phosphoproteome, Caco-2, SARS-CoV-2 vs Mock, 24h: Growth factor receptor signaling inhibition prevents SARSCoV-2 replication {https://www.sciencedirect.com/science/article/pii/S1097276520305499}	50	-10.38	216|392|1655|2317|2318|2969|3006|3009|3068|3190|3192|3308|3608|4000|4001|4082|4638|4670|4678|4691|4839|4926|5339|5496|5591|5707|5902|6136|6181|6626|8078|8125|8546|8570|8661|8880|9295|10055|10514|10521|10763|10951|11335|22826|22827|22913|23223|27044|79026|84823	ALDH1A1|ARHGAP1|DDX5|FLNB|FLNC|GTF2I|H1-2|H1-5|HDGF|HNRNPK|HNRNPU|HSPA4|ILF2|LMNA|LMNB1|MARCKS|MYLK|HNRNPM|NASP|NCL|NOP2|NUMA1|PLEC|PPM1G|PRKDC|PSMD1|RANBP1|RPL12|RPLP2|SNRPA|USP5|ANP32A|AP3B1|KHSRP|EIF3A|FUBP1|SRSF11|SAE1|MYBBP1A|DDX17|NES|CBX1|CBX3|DNAJC8|PUF60|RALY|RRP12|SND1|AHNAK|LMNB2
COVID130	Phosphoproteome_Stukalov_A549-ACE2_24h_Down	300	Phosphoproteome, A549-ACE2, SARS-CoV-2 vs Mock, 24h: Multi-level proteomics reveals host-perturbation strategies of SARS-CoV-2 and SARS-CoV {https://www.biorxiv.org/content/10.1101/2020.06.17.156455v1}	23	-0.84	3068|4001|4082|4173|4678|5757|6418|6421|6711|7175|8531|8662|8663|9646|10728|11103|22913|23451|26155|27336|55677|220988|728689	HDGF|LMNB1|MARCKS|MCM4|NASP|PTMA|SET|SFPQ|SPTBN1|TPR|YBX3|EIF3B|EIF3C|CTR9|PTGES3|KRR1|RALY|SF3B1|NOC2L|HTATSF1|IWS1|HNRNPA3|EIF3CL
COVID131	Phosphoproteome_Stukalov_A549-ACE2_24h_Up	300	Phosphoproteome, A549-ACE2, SARS-CoV-2 vs Mock, 24h: Multi-level proteomics reveals host-perturbation strategies of SARS-CoV-2 and SARS-CoV {https://www.biorxiv.org/content/10.1101/2020.06.17.156455v1}	49	-9.86	16|58|59|60|70|71|226|392|1314|1627|2194|2289|2317|2547|3178|3187|3308|3315|3895|4000|4082|4131|4678|4839|4904|4926|5049|5496|5510|5707|5887|6194|6449|6711|7175|8531|9669|9961|9987|10514|10910|22913|25814|55677|55737|55742|79026|345651|440915	AARS1|ACTA1|ACTA2|ACTB|ACTC1|ACTG1|ALDOA|ARHGAP1|COPA|DBN1|FASN|FKBP5|FLNB|XRCC6|HNRNPA1|HNRNPH1|HSPA4|HSPB1|KTN1|LMNA|MARCKS|MAP1B|NASP|NOP2|YBX1|NUMA1|PAFAH1B2|PPM1G|PPP1R7|PSMD1|RAD23B|RPS6|SGTA|SPTBN1|TPR|YBX3|EIF5B|MVP|HNRNPDL|MYBBP1A|SUGT1|RALY|ATXN10|IWS1|VPS35|PARVA|AHNAK|ACTBL2|POTEKP
COVID132	Phosphoproteome_Stukalov_A549-ACE2_6h_Down	69	Phosphoproteome, A549-ACE2, SARS-CoV-2 vs Mock, 6h: Multi-level proteomics reveals host-perturbation strategies of SARS-CoV-2 and SARS-CoV {https://www.biorxiv.org/content/10.1101/2020.06.17.156455v1}	9	-1.64	3183|4000|4082|4131|4172|8663|10728|27043|728689	HNRNPC|LMNA|MARCKS|MAP1B|MCM3|EIF3C|PTGES3|PELP1|EIF3CL
COVID133	Phosphoproteome_Stukalov_A549-ACE2_6h_Up	69	Phosphoproteome, A549-ACE2, SARS-CoV-2 vs Mock, 6h: Multi-level proteomics reveals host-perturbation strategies of SARS-CoV-2 and SARS-CoV {https://www.biorxiv.org/content/10.1101/2020.06.17.156455v1}	7	-0.91	1314|2058|3183|4131|4172|4343|4904	COPA|EPRS1|HNRNPC|MAP1B|MCM3|MOV10|YBX1
COVID219	Proteome_Bojkova_Caco-2_10h_Up	3	Proteome, Caco-2, SARS-CoV-2 vs Control, 10h: SARS-CoV-2 infected host cell proteomics reveal potential therapy targets {https://www.nature.com/articles/s41586-020-2332-7}	1	-0.77	8349	H2BC21
COVID220	Proteome_Bojkova_Caco-2_24h_Down	72	Proteome, Caco-2, SARS-CoV-2 vs Control, 24h: SARS-CoV-2 infected host cell proteomics reveal potential therapy targets {https://www.nature.com/articles/s41586-020-2332-7}	4	-0.19	174|335|5660|333932	AFP|APOA1|PSAP|H3C15
COVID221	Proteome_Bojkova_Caco-2_24h_Up	42	Proteome, Caco-2, SARS-CoV-2 vs Control, 24h: SARS-CoV-2 infected host cell proteomics reveal potential therapy targets {https://www.nature.com/articles/s41586-020-2332-7}	4	-0.60	60|213|3183|10970	ACTB|ALB|HNRNPC|CKAP4
COVID223	Proteome_Bojkova_Caco-2_2h_Up	2	Proteome, Caco-2, SARS-CoV-2 vs Control, 2h: SARS-CoV-2 infected host cell proteomics reveal potential therapy targets {https://www.nature.com/articles/s41586-020-2332-7}	1	-0.93	8349	H2BC21
COVID225	Proteome_Bojkova_Caco-2_6h_Up	51	Proteome, Caco-2, SARS-CoV-2 vs Control, 6h: SARS-CoV-2 infected host cell proteomics reveal potential therapy targets {https://www.nature.com/articles/s41586-020-2332-7}	6	-1.06	213|2026|3024|7171|64175|91624	ALB|ENO2|H1-1|TPM4|P3H1|NEXN
COVID069	Proteome_Bouhaddou_Vero_E6_12h_Down	52	Proteome, Vero_E6, SARS-CoV-2 vs Control, 12h: The Global Phosphorylation Landscape of SARS-CoV-2 Infection {https://linkinghub.elsevier.com/retrieve/pii/S0092-8674(20)30811-4}	7	-1.44	2|174|197|213|800|2192|7057	A2M|AFP|AHSG|ALB|CALD1|FBLN1|THBS1
COVID071	Proteome_Bouhaddou_Vero_E6_24h_Down	95	Proteome, Vero_E6, SARS-CoV-2 vs Control, 24h: The Global Phosphorylation Landscape of SARS-CoV-2 Infection {https://linkinghub.elsevier.com/retrieve/pii/S0092-8674(20)30811-4}	11	-1.55	2|174|197|213|1200|1277|1854|2192|2817|3838|7057	A2M|AFP|AHSG|ALB|TPP1|COL1A1|DUT|FBLN1|GPC1|KPNA2|THBS1
COVID073	Proteome_Bouhaddou_Vero_E6_2h_Down	42	Proteome, Vero_E6, SARS-CoV-2 vs Control, 2h: The Global Phosphorylation Landscape of SARS-CoV-2 Infection {https://linkinghub.elsevier.com/retrieve/pii/S0092-8674(20)30811-4}	7	-1.91	2|174|197|213|1277|2192|7057	A2M|AFP|AHSG|ALB|COL1A1|FBLN1|THBS1
COVID075	Proteome_Bouhaddou_Vero_E6_4h_Down	32	Proteome, Vero_E6, SARS-CoV-2 vs Control, 4h: The Global Phosphorylation Landscape of SARS-CoV-2 Infection {https://linkinghub.elsevier.com/retrieve/pii/S0092-8674(20)30811-4}	6	-1.95	2|174|197|213|2192|7057	A2M|AFP|AHSG|ALB|FBLN1|THBS1
COVID077	Proteome_Bouhaddou_Vero_E6_8h_Down	44	Proteome, Vero_E6, SARS-CoV-2 vs Control, 8h: The Global Phosphorylation Landscape of SARS-CoV-2 Infection {https://linkinghub.elsevier.com/retrieve/pii/S0092-8674(20)30811-4}	6	-1.32	2|174|197|213|2192|7057	A2M|AFP|AHSG|ALB|FBLN1|THBS1
COVID236	Proteome_Klann_Caco-2_24h_Down	300	Proteome, Caco-2, SARS-CoV-2 vs Mock, 24h: Growth factor receptor signaling inhibition prevents SARSCoV-2 replication {https://www.sciencedirect.com/science/article/pii/S1097276520305499}	29	-2.07	335|689|1200|1291|1854|2192|3615|3915|4076|4171|4172|4173|4174|4175|4666|4904|5111|5351|5660|5928|9221|9698|10128|10197|10436|11335|23277|23646|79077	APOA1|BTF3|TPP1|COL6A1|DUT|FBLN1|IMPDH2|LAMC1|CAPRIN1|MCM2|MCM3|MCM4|MCM5|MCM6|NACA|YBX1|PCNA|PLOD1|PSAP|RBBP4|NOLC1|PUM1|LRPPRC|PSME3|EMG1|CBX3|CLUH|PLD3|DCTPP1
COVID237	Proteome_Klann_Caco-2_24h_Up	76	Proteome, Caco-2, SARS-CoV-2 vs Mock, 24h: Growth factor receptor signaling inhibition prevents SARSCoV-2 replication {https://www.sciencedirect.com/science/article/pii/S1097276520305499}	2	-0.02	5054|5698	SERPINE1|PSMB9
COVID207	Proteome_Li_Urine-mild-vs-healthy_Down	99	Proteome, Urine, SARS-CoV-2 (mild) vs Healthy: Urine Proteome of COVID-19 Patients {https://www.medrxiv.org/content/10.1101/2020.05.02.20088666v1}	15	-3.07	71|335|347|1277|1293|1464|1508|3339|3945|4758|5660|7430|57124|83442|114990	ACTG1|APOA1|APOD|COL1A1|COL6A3|CSPG4|CTSB|HSPG2|LDHB|NEU1|PSAP|EZR|CD248|SH3BGRL3|VASN
COVID206	Proteome_Li_Urine-mild-vs-healthy_Up	86	Proteome, Urine, SARS-CoV-2 (mild) vs Healthy: Urine Proteome of COVID-19 Patients {https://www.medrxiv.org/content/10.1101/2020.05.02.20088666v1}	14	-3.22	396|811|1192|3009|4082|4478|6647|7184|8531|10409|10493|25796|55748|55968	ARHGDIA|CALR|CLIC1|H1-5|MARCKS|MSN|SOD1|HSP90B1|YBX3|BASP1|VAT1|PGLS|CNDP2|NSFL1C
COVID209	Proteome_Li_Urine-recovery-vs-healthy_Down	126	Proteome, Urine, SARS-CoV-2 (in recovery) vs Healthy: Urine Proteome of COVID-19 Patients {https://www.medrxiv.org/content/10.1101/2020.05.02.20088666v1}	9	-0.45	347|1277|1743|2810|4082|4676|5479|8895|11167	APOD|COL1A1|DLST|SFN|MARCKS|NAP1L4|PPIB|CPNE3|FSTL1
COVID208	Proteome_Li_Urine-recovery-vs-healthy_Up	152	Proteome, Urine, SARS-CoV-2 (in recovery) vs Healthy: Urine Proteome of COVID-19 Patients {https://www.medrxiv.org/content/10.1101/2020.05.02.20088666v1}	25	-5.37	216|308|462|506|1072|1509|2316|2318|2335|2764|2950|3692|4191|4638|6647|7529|7531|7532|10493|10591|10971|51596|55748|84817|375790	ALDH1A1|ANXA5|SERPINC1|ATP5F1B|CFL1|CTSD|FLNA|FLNC|FN1|GMFB|GSTP1|EIF6|MDH2|MYLK|SOD1|YWHAB|YWHAE|YWHAG|VAT1|DNPH1|YWHAQ|CUTA|CNDP2|TXNDC17|AGRN
COVID205	Proteome_Li_Urine-severe-vs-healthy_Down	170	Proteome, Urine, SARS-CoV-2 (severe) vs Healthy: Urine Proteome of COVID-19 Patients {https://www.medrxiv.org/content/10.1101/2020.05.02.20088666v1}	20	-2.49	71|335|347|1278|1291|1293|1303|1464|1508|3312|3339|3371|3945|5660|7167|7430|7531|7534|57124|114990	ACTG1|APOA1|APOD|COL1A2|COL6A1|COL6A3|COL12A1|CSPG4|CTSB|HSPA8|HSPG2|TNC|LDHB|PSAP|TPI1|EZR|YWHAE|YWHAZ|CD248|VASN
COVID204	Proteome_Li_Urine-severe-vs-healthy_Up	83	Proteome, Urine, SARS-CoV-2 (severe) vs Healthy: Urine Proteome of COVID-19 Patients {https://www.medrxiv.org/content/10.1101/2020.05.02.20088666v1}	23	-9.41	396|462|811|1398|2764|3009|4000|4082|4478|5216|6647|7165|7184|8531|8895|10409|10493|10525|23593|58478|79017|84817|375790	ARHGDIA|SERPINC1|CALR|CRK|GMFB|H1-5|LMNA|MARCKS|MSN|PFN1|SOD1|TPD52L2|HSP90B1|YBX3|CPNE3|BASP1|VAT1|HYOU1|HEBP2|ENOPH1|GGCT|TXNDC17|AGRN
COVID215	Proteome_Shen_Serum-nonCovid-vs-healthy_Down	13	Proteome, Serum, Non-SARS-CoV-2 patient vs Healthy: Proteomic and Metabolomic Characterization of COVID-19 Patient Sera {https://www.sciencedirect.com/science/article/pii/S0092867420306279?via%3Dihub}	1	-0.25	7057	THBS1
COVID217	Proteome_Shen_Serum-nonsevere-vs-healthy_Down	23	Proteome, Serum, SARS-CoV-2 (mild) vs Healthy: Proteomic and Metabolomic Characterization of COVID-19 Patient Sera {https://www.sciencedirect.com/science/article/pii/S0092867420306279?via%3Dihub}	4	-1.33	197|2316|3309|7057	AHSG|FLNA|HSPA5|THBS1
COVID216	Proteome_Shen_Serum-nonsevere-vs-healthy_Up	20	Proteome, Serum, SARS-CoV-2 (mild) vs Healthy: Proteomic and Metabolomic Characterization of COVID-19 Patient Sera {https://www.sciencedirect.com/science/article/pii/S0092867420306279?via%3Dihub}	2	-0.46	347|462	APOD|SERPINC1
COVID213	Proteome_Shen_Serum-severe-vs-healthy_Down	58	Proteome, Serum, SARS-CoV-2 (severe) vs Healthy: Proteomic and Metabolomic Characterization of COVID-19 Patient Sera {https://www.sciencedirect.com/science/article/pii/S0092867420306279?via%3Dihub}	9	-2.12	197|213|335|2316|2335|2934|3309|5216|7057	AHSG|ALB|APOA1|FLNA|FN1|GSN|HSPA5|PFN1|THBS1
COVID212	Proteome_Shen_Serum-severe-vs-healthy_Up	62	Proteome, Serum, SARS-CoV-2 (severe) vs Healthy: Proteomic and Metabolomic Characterization of COVID-19 Patient Sera {https://www.sciencedirect.com/science/article/pii/S0092867420306279?via%3Dihub}	3	-0.13	3936|3939|3945	LCP1|LDHA|LDHB
COVID211	Proteome_Shen_Serum-severe-vs-nonsevere_Down	16	Proteome, Serum, SARS-CoV-2 (severe) vs SARS-CoV-2 (mild): Proteomic and Metabolomic Characterization of COVID-19 Patient Sera {https://www.sciencedirect.com/science/article/pii/S0092867420306279?via%3Dihub}	2	-0.60	213|2335	ALB|FN1
COVID210	Proteome_Shen_Serum-severe-vs-nonsevere_Up	25	Proteome, Serum, SARS-CoV-2 (severe) vs SARS-CoV-2 (mild): Proteomic and Metabolomic Characterization of COVID-19 Patient Sera {https://www.sciencedirect.com/science/article/pii/S0092867420306279?via%3Dihub}	1	-0.10	3936	LCP1
COVID138	Proteome_Stukalov_A549_72h_E_Down	238	Proteome, A549, E vs Control, 72h: Multi-level proteomics reveals host-perturbation strategies of SARS-CoV-2 and SARS-CoV {https://www.biorxiv.org/content/10.1101/2020.06.17.156455v1}	37	-7.00	58|142|396|871|1315|1642|2597|3182|3192|3308|3313|3912|4171|4641|5687|5725|5935|6426|6635|6709|6711|6731|6749|8539|8662|9343|9512|10130|10856|10923|11100|11198|23020|23646|30846|55127|56886	ACTA1|PARP1|ARHGDIA|SERPINH1|COPB1|DDB1|GAPDH|HNRNPAB|HNRNPU|HSPA4|HSPA9|LAMB1|MCM2|MYO1C|PSMA6|PTBP1|RBM3|SRSF1|SNRPE|SPTAN1|SPTBN1|SRP72|SSRP1|API5|EIF3B|EFTUD2|PMPCB|PDIA6|RUVBL2|SUB1|HNRNPUL1|SUPT16H|SNRNP200|PLD3|EHD2|HEATR1|UGGT1
COVID139	Proteome_Stukalov_A549_72h_E_Up	186	Proteome, A549, E vs Control, 72h: Multi-level proteomics reveals host-perturbation strategies of SARS-CoV-2 and SARS-CoV {https://www.biorxiv.org/content/10.1101/2020.06.17.156455v1}	32	-7.17	47|213|231|689|821|1072|1633|1984|3005|3189|3476|4174|4869|5049|5216|6129|6132|6135|6136|6165|6520|6628|7169|7171|7345|9540|9991|10921|79026|83660|220988|333932	ACLY|ALB|AKR1B1|BTF3|CANX|CFL1|DCK|EIF5A|H1-0|HNRNPH3|IGBP1|MCM5|NPM1|PAFAH1B2|PFN1|RPL7|RPL8|RPL11|RPL12|RPL35A|SLC3A2|SNRPB|TPM2|TPM4|UCHL1|TP53I3|PTBP3|RNPS1|AHNAK|TLN2|HNRNPA3|H3C15
COVID140	Proteome_Stukalov_A549_72h_M_Down	168	Proteome, A549, M vs Control, 72h: Multi-level proteomics reveals host-perturbation strategies of SARS-CoV-2 and SARS-CoV {https://www.biorxiv.org/content/10.1101/2020.06.17.156455v1}	25	-4.59	142|226|871|2335|2597|3182|3192|3308|3313|4171|4173|4641|5687|5725|6431|6635|6711|6731|8539|8662|10130|10923|11198|30846|56886	PARP1|ALDOA|SERPINH1|FN1|GAPDH|HNRNPAB|HNRNPU|HSPA4|HSPA9|MCM2|MCM4|MYO1C|PSMA6|PTBP1|SRSF6|SNRPE|SPTBN1|SRP72|API5|EIF3B|PDIA6|SUB1|SUPT16H|EHD2|UGGT1
COVID141	Proteome_Stukalov_A549_72h_M_Up	103	Proteome, A549, M vs Control, 72h: Multi-level proteomics reveals host-perturbation strategies of SARS-CoV-2 and SARS-CoV {https://www.biorxiv.org/content/10.1101/2020.06.17.156455v1}	17	-3.86	213|689|3005|4174|4869|5216|6128|6132|6135|6165|6625|6923|7169|8359|9540|10921|79026	ALB|BTF3|H1-0|MCM5|NPM1|PFN1|RPL6|RPL8|RPL11|RPL35A|SNRNP70|ELOB|TPM2|H4C1|TP53I3|RNPS1|AHNAK
COVID170	Proteome_Stukalov_A549_72h_N_Down	137	Proteome, A549, N vs Control, 72h: Multi-level proteomics reveals host-perturbation strategies of SARS-CoV-2 and SARS-CoV {https://www.biorxiv.org/content/10.1101/2020.06.17.156455v1}	22	-4.63	871|1983|2817|3182|3308|3309|3313|3315|3912|4200|5687|5694|6426|6731|6950|7430|8665|10130|10856|11198|25932|56886	SERPINH1|EIF5|GPC1|HNRNPAB|HSPA4|HSPA5|HSPA9|HSPB1|LAMB1|ME2|PSMA6|PSMB6|SRSF1|SRP72|TCP1|EZR|EIF3F|PDIA6|RUVBL2|SUPT16H|CLIC4|UGGT1
COVID171	Proteome_Stukalov_A549_72h_N_Up	103	Proteome, A549, N vs Control, 72h: Multi-level proteomics reveals host-perturbation strategies of SARS-CoV-2 and SARS-CoV {https://www.biorxiv.org/content/10.1101/2020.06.17.156455v1}	14	-2.45	213|689|1152|2495|4869|5049|5698|6129|6132|7171|9540|9689|10521|10921	ALB|BTF3|CKB|FTH1|NPM1|PAFAH1B2|PSMB9|RPL7|RPL8|TPM4|TP53I3|BZW1|DDX17|RNPS1
COVID154	Proteome_Stukalov_A549_72h_NSP1_Down	214	Proteome, A549, NSP1 vs Control, 72h: Multi-level proteomics reveals host-perturbation strategies of SARS-CoV-2 and SARS-CoV {https://www.biorxiv.org/content/10.1101/2020.06.17.156455v1}	25	-2.92	821|829|1736|1743|3185|3189|3309|3920|4174|5034|5049|5813|6125|6129|6187|6633|7057|7167|10492|10963|26953|51596|55127|81567|81611	CANX|CAPZA1|DKC1|DLST|HNRNPF|HNRNPH3|HSPA5|LAMP2|MCM5|P4HB|PAFAH1B2|PURA|RPL5|RPL7|RPS2|SNRPD2|THBS1|TPI1|SYNCRIP|STIP1|RANBP6|CUTA|HEATR1|TXNDC5|ANP32E
COVID155	Proteome_Stukalov_A549_72h_NSP1_Up	128	Proteome, A549, NSP1 vs Control, 72h: Multi-level proteomics reveals host-perturbation strategies of SARS-CoV-2 and SARS-CoV {https://www.biorxiv.org/content/10.1101/2020.06.17.156455v1}	5	-0.05	2664|5202|10383|25814|26227	GDI1|PFDN2|TUBB4B|ATXN10|PHGDH
COVID143	Proteome_Stukalov_A549_72h_NSP10_Up	49	Proteome, A549, NSP10 vs Control, 72h: Multi-level proteomics reveals host-perturbation strategies of SARS-CoV-2 and SARS-CoV {https://www.biorxiv.org/content/10.1101/2020.06.17.156455v1}	4	-0.46	213|2316|5591|81892	ALB|FLNA|PRKDC|SLIRP
COVID144	Proteome_Stukalov_A549_72h_NSP12_Down	210	Proteome, A549, NSP12 vs Control, 72h: Multi-level proteomics reveals host-perturbation strategies of SARS-CoV-2 and SARS-CoV {https://www.biorxiv.org/content/10.1101/2020.06.17.156455v1}	21	-1.79	308|1200|2950|3074|3178|3476|3606|3945|4641|4666|5339|7052|7169|7178|7277|7295|7345|7511|9540|28998|55127	ANXA5|TPP1|GSTP1|HEXB|HNRNPA1|IGBP1|IL18|LDHB|MYO1C|NACA|PLEC|TGM2|TPM2|TPT1|TUBA4A|TXN|UCHL1|XPNPEP1|TP53I3|MRPL13|HEATR1
COVID145	Proteome_Stukalov_A549_72h_NSP12_Up	40	Proteome, A549, NSP12 vs Control, 72h: Multi-level proteomics reveals host-perturbation strategies of SARS-CoV-2 and SARS-CoV {https://www.biorxiv.org/content/10.1101/2020.06.17.156455v1}	4	-0.65	3069|5935|6632|9961	HDLBP|RBM3|SNRPD1|MVP
COVID146	Proteome_Stukalov_A549_72h_NSP13_Down	97	Proteome, A549, NSP13 vs Control, 72h: Multi-level proteomics reveals host-perturbation strategies of SARS-CoV-2 and SARS-CoV {https://www.biorxiv.org/content/10.1101/2020.06.17.156455v1}	13	-2.26	87|444|2316|3688|4131|4638|4641|6513|7168|7169|23193|27044|81567	ACTN1|ASPH|FLNA|ITGB1|MAP1B|MYLK|MYO1C|SLC2A1|TPM1|TPM2|GANAB|SND1|TXNDC5
COVID147	Proteome_Stukalov_A549_72h_NSP13_Up	120	Proteome, A549, NSP13 vs Control, 72h: Multi-level proteomics reveals host-perturbation strategies of SARS-CoV-2 and SARS-CoV {https://www.biorxiv.org/content/10.1101/2020.06.17.156455v1}	17	-3.06	16|440|1854|1984|2237|2617|3157|4926|5111|5636|6122|6628|7178|26227|29968|55127|91624	AARS1|ASNS|DUT|EIF5A|FEN1|GARS1|HMGCS1|NUMA1|PCNA|PRPSAP2|RPL3|SNRPB|TPT1|PHGDH|PSAT1|HEATR1|NEXN
COVID148	Proteome_Stukalov_A549_72h_NSP14_Down	39	Proteome, A549, NSP14 vs Control, 72h: Multi-level proteomics reveals host-perturbation strategies of SARS-CoV-2 and SARS-CoV {https://www.biorxiv.org/content/10.1101/2020.06.17.156455v1}	5	-1.07	218|2052|3182|5216|23646	ALDH3A1|EPHX1|HNRNPAB|PFN1|PLD3
COVID149	Proteome_Stukalov_A549_72h_NSP14_Up	45	Proteome, A549, NSP14 vs Control, 72h: Multi-level proteomics reveals host-perturbation strategies of SARS-CoV-2 and SARS-CoV {https://www.biorxiv.org/content/10.1101/2020.06.17.156455v1}	6	-1.28	3320|5336|22948|51596|203068|333932	HSP90AA1|PLCG2|CCT5|CUTA|TUBB|H3C15
COVID150	Proteome_Stukalov_A549_72h_NSP15_Down	34	Proteome, A549, NSP15 vs Control, 72h: Multi-level proteomics reveals host-perturbation strategies of SARS-CoV-2 and SARS-CoV {https://www.biorxiv.org/content/10.1101/2020.06.17.156455v1}	5	-1.28	2495|3956|4641|55127|345651	FTH1|LGALS1|MYO1C|HEATR1|ACTBL2
COVID151	Proteome_Stukalov_A549_72h_NSP15_Up	69	Proteome, A549, NSP15 vs Control, 72h: Multi-level proteomics reveals host-perturbation strategies of SARS-CoV-2 and SARS-CoV {https://www.biorxiv.org/content/10.1101/2020.06.17.156455v1}	2	-0.03	6632|7094	SNRPD1|TLN1
COVID152	Proteome_Stukalov_A549_72h_NSP16_Down	39	Proteome, A549, NSP16 vs Control, 72h: Multi-level proteomics reveals host-perturbation strategies of SARS-CoV-2 and SARS-CoV {https://www.biorxiv.org/content/10.1101/2020.06.17.156455v1}	3	-0.37	58|4641|22948	ACTA1|MYO1C|CCT5
COVID153	Proteome_Stukalov_A549_72h_NSP16_Up	65	Proteome, A549, NSP16 vs Control, 72h: Multi-level proteomics reveals host-perturbation strategies of SARS-CoV-2 and SARS-CoV {https://www.biorxiv.org/content/10.1101/2020.06.17.156455v1}	3	-0.12	3006|7094|375790	H1-2|TLN1|AGRN
COVID156	Proteome_Stukalov_A549_72h_NSP2_Down	121	Proteome, A549, NSP2 vs Control, 72h: Multi-level proteomics reveals host-perturbation strategies of SARS-CoV-2 and SARS-CoV {https://www.biorxiv.org/content/10.1101/2020.06.17.156455v1}	13	-1.51	213|708|3192|3956|4082|4869|4897|6737|8539|9221|10409|30846|284119	ALB|C1QBP|HNRNPU|LGALS1|MARCKS|NPM1|NRCAM|TRIM21|API5|NOLC1|BASP1|EHD2|CAVIN1
COVID157	Proteome_Stukalov_A549_72h_NSP2_Up	69	Proteome, A549, NSP2 vs Control, 72h: Multi-level proteomics reveals host-perturbation strategies of SARS-CoV-2 and SARS-CoV {https://www.biorxiv.org/content/10.1101/2020.06.17.156455v1}	7	-0.91	59|306|4627|6124|6135|6430|10382	ACTA2|ANXA3|MYH9|RPL4|RPL11|SRSF5|TUBB4A
COVID158	Proteome_Stukalov_A549_72h_NSP3_MACROD_Down	48	Proteome, A549, NSP3_MACROD vs Control, 72h: Multi-level proteomics reveals host-perturbation strategies of SARS-CoV-2 and SARS-CoV {https://www.biorxiv.org/content/10.1101/2020.06.17.156455v1}	7	-1.61	231|3157|3956|5935|7431|9221|345651	AKR1B1|HMGCS1|LGALS1|RBM3|VIM|NOLC1|ACTBL2
COVID159	Proteome_Stukalov_A549_72h_NSP3_MACROD_Up	79	Proteome, A549, NSP3_MACROD vs Control, 72h: Multi-level proteomics reveals host-perturbation strategies of SARS-CoV-2 and SARS-CoV {https://www.biorxiv.org/content/10.1101/2020.06.17.156455v1}	6	-0.46	307|811|3303|9295|10130|10935	ANXA4|CALR|HSPA1A|SRSF11|PDIA6|PRDX3
COVID160	Proteome_Stukalov_A549_72h_NSP4_Down	41	Proteome, A549, NSP4 vs Control, 72h: Multi-level proteomics reveals host-perturbation strategies of SARS-CoV-2 and SARS-CoV {https://www.biorxiv.org/content/10.1101/2020.06.17.156455v1}	3	-0.34	3838|4673|4926	KPNA2|NAP1L1|NUMA1
COVID161	Proteome_Stukalov_A549_72h_NSP4_Up	82	Proteome, A549, NSP4 vs Control, 72h: Multi-level proteomics reveals host-perturbation strategies of SARS-CoV-2 and SARS-CoV {https://www.biorxiv.org/content/10.1101/2020.06.17.156455v1}	6	-0.42	328|2130|2192|3068|6427|10923	APEX1|EWSR1|FBLN1|HDGF|SRSF2|SUB1
COVID162	Proteome_Stukalov_A549_72h_NSP6_Down	68	Proteome, A549, NSP6 vs Control, 72h: Multi-level proteomics reveals host-perturbation strategies of SARS-CoV-2 and SARS-CoV {https://www.biorxiv.org/content/10.1101/2020.06.17.156455v1}	6	-0.64	1200|1509|3074|4670|8335|11140	TPP1|CTSD|HEXB|HNRNPM|H2AC4|CDC37
COVID163	Proteome_Stukalov_A549_72h_NSP6_Up	64	Proteome, A549, NSP6 vs Control, 72h: Multi-level proteomics reveals host-perturbation strategies of SARS-CoV-2 and SARS-CoV {https://www.biorxiv.org/content/10.1101/2020.06.17.156455v1}	4	-0.26	821|1280|5917|6632	CANX|COL2A1|RARS1|SNRPD1
COVID164	Proteome_Stukalov_A549_72h_NSP7_Down	34	Proteome, A549, NSP7 vs Control, 72h: Multi-level proteomics reveals host-perturbation strategies of SARS-CoV-2 and SARS-CoV {https://www.biorxiv.org/content/10.1101/2020.06.17.156455v1}	3	-0.47	5935|6426|55127	RBM3|SRSF1|HEATR1
COVID165	Proteome_Stukalov_A549_72h_NSP7_Up	39	Proteome, A549, NSP7 vs Control, 72h: Multi-level proteomics reveals host-perturbation strategies of SARS-CoV-2 and SARS-CoV {https://www.biorxiv.org/content/10.1101/2020.06.17.156455v1}	1	-0.04	9961	MVP
COVID166	Proteome_Stukalov_A549_72h_NSP8_Down	60	Proteome, A549, NSP8 vs Control, 72h: Multi-level proteomics reveals host-perturbation strategies of SARS-CoV-2 and SARS-CoV {https://www.biorxiv.org/content/10.1101/2020.06.17.156455v1}	14	-5.00	307|1915|2969|3182|3183|5052|5471|6472|7345|7534|10970|11100|80155|94239	ANXA4|EEF1A1|GTF2I|HNRNPAB|HNRNPC|PRDX1|PPAT|SHMT2|UCHL1|YWHAZ|CKAP4|HNRNPUL1|NAA15|H2AZ2
COVID167	Proteome_Stukalov_A549_72h_NSP8_Up	52	Proteome, A549, NSP8 vs Control, 72h: Multi-level proteomics reveals host-perturbation strategies of SARS-CoV-2 and SARS-CoV {https://www.biorxiv.org/content/10.1101/2020.06.17.156455v1}	3	-0.21	3306|5660|23212	HSPA2|PSAP|RRS1
COVID168	Proteome_Stukalov_A549_72h_NSP9_Down	42	Proteome, A549, NSP9 vs Control, 72h: Multi-level proteomics reveals host-perturbation strategies of SARS-CoV-2 and SARS-CoV {https://www.biorxiv.org/content/10.1101/2020.06.17.156455v1}	3	-0.33	59|5216|10921	ACTA2|PFN1|RNPS1
COVID169	Proteome_Stukalov_A549_72h_NSP9_Up	55	Proteome, A549, NSP9 vs Control, 72h: Multi-level proteomics reveals host-perturbation strategies of SARS-CoV-2 and SARS-CoV {https://www.biorxiv.org/content/10.1101/2020.06.17.156455v1}	2	-0.07	5591|81892	PRKDC|SLIRP
COVID172	Proteome_Stukalov_A549_72h_ORF3_Down	300	Proteome, A549, ORF3 vs Control, 72h: Multi-level proteomics reveals host-perturbation strategies of SARS-CoV-2 and SARS-CoV {https://www.biorxiv.org/content/10.1101/2020.06.17.156455v1}	68	-21.44	71|142|218|230|328|1642|1665|1973|2130|2547|2597|2969|3068|3146|3182|3192|3276|3308|3313|3921|4082|4141|4171|4172|4173|4175|4666|4678|5111|5496|5725|6130|6138|6181|6418|6426|6431|6628|6726|6741|6749|6888|7168|7169|7170|7317|7520|7913|8125|8570|8662|8880|9343|10054|10055|10197|10541|10856|10923|11100|11198|11335|22929|30846|54623|55127|84790|203068	ACTG1|PARP1|ALDH3A1|ALDOC|APEX1|DDB1|DHX15|EIF4A1|EWSR1|XRCC6|GAPDH|GTF2I|HDGF|HMGB1|HNRNPAB|HNRNPU|PRMT1|HSPA4|HSPA9|RPSA|MARCKS|MARS1|MCM2|MCM3|MCM4|MCM6|NACA|NASP|PCNA|PPM1G|PTBP1|RPL7A|RPL15|RPLP2|SET|SRSF1|SRSF6|SNRPB|SRP9|SSB|SSRP1|TALDO1|TPM1|TPM2|TPM3|UBA1|XRCC5|DEK|ANP32A|KHSRP|EIF3B|FUBP1|EFTUD2|UBA2|SAE1|PSME3|ANP32B|RUVBL2|SUB1|HNRNPUL1|SUPT16H|CBX3|SEPHS1|EHD2|PAF1|HEATR1|TUBA1C|TUBB
COVID173	Proteome_Stukalov_A549_72h_ORF3_Up	291	Proteome, A549, ORF3 vs Control, 72h: Multi-level proteomics reveals host-perturbation strategies of SARS-CoV-2 and SARS-CoV {https://www.biorxiv.org/content/10.1101/2020.06.17.156455v1}	38	-5.25	159|231|308|821|1280|1509|1891|2194|2335|2495|2539|2923|3320|3339|3476|3915|3920|3945|4758|4831|5034|5049|5050|5052|5479|5660|6510|6520|7184|7296|7879|9295|9961|10493|11157|79595|81567|375790	ADSS2|AKR1B1|ANXA5|CANX|COL2A1|CTSD|ECH1|FASN|FN1|FTH1|G6PD|PDIA3|HSP90AA1|HSPG2|IGBP1|LAMC1|LAMP2|LDHB|NEU1|NME2|P4HB|PAFAH1B2|PAFAH1B3|PRDX1|PPIB|PSAP|SLC1A5|SLC3A2|HSP90B1|TXNRD1|RAB7A|SRSF11|MVP|VAT1|LSM6|SAP130|TXNDC5|AGRN
COVID174	Proteome_Stukalov_A549_72h_ORF6_Down	79	Proteome, A549, ORF6 vs Control, 72h: Multi-level proteomics reveals host-perturbation strategies of SARS-CoV-2 and SARS-CoV {https://www.biorxiv.org/content/10.1101/2020.06.17.156455v1}	5	-0.28	1398|5471|6230|8661|91624	CRK|PPAT|RPS25|EIF3A|NEXN
COVID175	Proteome_Stukalov_A549_72h_ORF6_Up	90	Proteome, A549, ORF6 vs Control, 72h: Multi-level proteomics reveals host-perturbation strategies of SARS-CoV-2 and SARS-CoV {https://www.biorxiv.org/content/10.1101/2020.06.17.156455v1}	3	-0.04	3608|9961|203068	ILF2|MVP|TUBB
COVID176	Proteome_Stukalov_A549_72h_ORF7A_Down	67	Proteome, A549, ORF7A vs Control, 72h: Multi-level proteomics reveals host-perturbation strategies of SARS-CoV-2 and SARS-CoV {https://www.biorxiv.org/content/10.1101/2020.06.17.156455v1}	7	-0.96	829|1508|3074|4126|5471|6238|79077	CAPZA1|CTSB|HEXB|MANBA|PPAT|RRBP1|DCTPP1
COVID177	Proteome_Stukalov_A549_72h_ORF7A_Up	74	Proteome, A549, ORF7A vs Control, 72h: Multi-level proteomics reveals host-perturbation strategies of SARS-CoV-2 and SARS-CoV {https://www.biorxiv.org/content/10.1101/2020.06.17.156455v1}	4	-0.18	2194|3157|5591|9730	FASN|HMGCS1|PRKDC|DCAF1
COVID178	Proteome_Stukalov_A549_72h_ORF7B_Down	123	Proteome, A549, ORF7B vs Control, 72h: Multi-level proteomics reveals host-perturbation strategies of SARS-CoV-2 and SARS-CoV {https://www.biorxiv.org/content/10.1101/2020.06.17.156455v1}	15	-2.14	328|829|1508|1509|1981|3005|3074|3920|4126|4897|6238|7167|7343|7919|81567	APEX1|CAPZA1|CTSB|CTSD|EIF4G1|H1-0|HEXB|LAMP2|MANBA|NRCAM|RRBP1|TPI1|UBTF|DDX39B|TXNDC5
COVID179	Proteome_Stukalov_A549_72h_ORF7B_Up	130	Proteome, A549, ORF7B vs Control, 72h: Multi-level proteomics reveals host-perturbation strategies of SARS-CoV-2 and SARS-CoV {https://www.biorxiv.org/content/10.1101/2020.06.17.156455v1}	9	-0.41	1938|2194|3157|3189|5591|7052|9188|9221|9730	EEF2|FASN|HMGCS1|HNRNPH3|PRKDC|TGM2|DDX21|NOLC1|DCAF1
COVID180	Proteome_Stukalov_A549_72h_ORF8_Down	62	Proteome, A549, ORF8 vs Control, 72h: Multi-level proteomics reveals host-perturbation strategies of SARS-CoV-2 and SARS-CoV {https://www.biorxiv.org/content/10.1101/2020.06.17.156455v1}	5	-0.49	2023|2821|3939|7345|9698	ENO1|GPI|LDHA|UCHL1|PUM1
COVID181	Proteome_Stukalov_A549_72h_ORF8_Up	79	Proteome, A549, ORF8 vs Control, 72h: Multi-level proteomics reveals host-perturbation strategies of SARS-CoV-2 and SARS-CoV {https://www.biorxiv.org/content/10.1101/2020.06.17.156455v1}	12	-2.57	81|87|1633|3309|4676|4897|7184|7415|9601|10130|81611|114990	ACTN4|ACTN1|DCK|HSPA5|NAP1L4|NRCAM|HSP90B1|VCP|PDIA4|PDIA6|ANP32E|VASN
COVID182	Proteome_Stukalov_A549_72h_ORF9B_Down	218	Proteome, A549, ORF9B vs Control, 72h: Multi-level proteomics reveals host-perturbation strategies of SARS-CoV-2 and SARS-CoV {https://www.biorxiv.org/content/10.1101/2020.06.17.156455v1}	20	-1.38	213|307|740|813|829|3920|7167|7345|9801|10884|28998|29074|29088|51069|51253|54148|63875|64978|84311|84817	ALB|ANXA4|MRPL49|CALU|CAPZA1|LAMP2|TPI1|UCHL1|MRPL19|MRPS30|MRPL13|MRPL18|MRPL15|MRPL2|MRPL37|MRPL39|MRPL17|MRPL38|MRPL45|TXNDC17
COVID183	Proteome_Stukalov_A549_72h_ORF9B_Up	116	Proteome, A549, ORF9B vs Control, 72h: Multi-level proteomics reveals host-perturbation strategies of SARS-CoV-2 and SARS-CoV {https://www.biorxiv.org/content/10.1101/2020.06.17.156455v1}	9	-0.57	218|4175|4897|4926|5935|6741|6749|7415|81611	ALDH3A1|MCM6|NRCAM|NUMA1|RBM3|SSB|SSRP1|VCP|ANP32E
COVID184	Proteome_Stukalov_A549_72h_S_Down	48	Proteome, A549, S vs Control, 72h: Multi-level proteomics reveals host-perturbation strategies of SARS-CoV-2 and SARS-CoV {https://www.biorxiv.org/content/10.1101/2020.06.17.156455v1}	3	-0.25	59|10923|345651	ACTA2|SUB1|ACTBL2
COVID185	Proteome_Stukalov_A549_72h_S_Up	64	Proteome, A549, S vs Control, 72h: Multi-level proteomics reveals host-perturbation strategies of SARS-CoV-2 and SARS-CoV {https://www.biorxiv.org/content/10.1101/2020.06.17.156455v1}	4	-0.26	1277|1984|29789|55127	COL1A1|EIF5A|OLA1|HEATR1
COVID134	Proteome_Stukalov_A549-ACE2_24h_Down	299	Proteome, A549-ACE2, SARS-CoV-2 vs Mock, 24h: Multi-level proteomics reveals host-perturbation strategies of SARS-CoV-2 and SARS-CoV {https://www.biorxiv.org/content/10.1101/2020.06.17.156455v1}	12	-0.02	689|1200|1981|3178|4173|5660|5935|6238|8030|9646|23020|23646	BTF3|TPP1|EIF4G1|HNRNPA1|MCM4|PSAP|RBM3|RRBP1|CCDC6|CTR9|SNRNP200|PLD3
COVID135	Proteome_Stukalov_A549-ACE2_24h_Up	131	Proteome, A549-ACE2, SARS-CoV-2 vs Mock, 24h: Multi-level proteomics reveals host-perturbation strategies of SARS-CoV-2 and SARS-CoV {https://www.biorxiv.org/content/10.1101/2020.06.17.156455v1}	47	-24.01	71|216|218|231|302|304|306|307|392|824|1808|2026|2316|2317|2335|2539|2810|2821|2934|3306|3315|3606|3956|4000|4131|5054|5214|5447|5813|6160|6175|6520|7052|7168|7171|7296|7358|7531|8942|9540|9961|10409|30846|54938|55110|57819|284119	ACTG1|ALDH1A1|ALDH3A1|AKR1B1|ANXA2|ANXA2P2|ANXA3|ANXA4|ARHGAP1|CAPN2|DPYSL2|ENO2|FLNA|FLNB|FN1|G6PD|SFN|GPI|GSN|HSPA2|HSPB1|IL18|LGALS1|LMNA|MAP1B|SERPINE1|PFKP|POR|PURA|RPL31|RPLP0|SLC3A2|TGM2|TPM1|TPM4|TXNRD1|UGDH|YWHAE|KYNU|TP53I3|MVP|BASP1|EHD2|SARS2|MAGOHB|LSM2|CAVIN1
COVID137	Proteome_Stukalov_A549-ACE2_6h_Up	8	Proteome, A549-ACE2, SARS-CoV-2 vs Mock, 6h: Multi-level proteomics reveals host-perturbation strategies of SARS-CoV-2 and SARS-CoV {https://www.biorxiv.org/content/10.1101/2020.06.17.156455v1}	2	-1.09	2335|5054	FN1|SERPINE1
COVID002	RNA_Appelberg_Huh-7_24h_Up	8	RNA-seq, Huh-7, SARS-CoV-2 vs uninfected, 24h: Dysregulation in mTOR/HIF-1 signaling identified by proteo-transcriptomics of SARS-CoV-2 infected cells {https://www.biorxiv.org/content/10.1101/2020.04.30.070383v1}	1	-0.41	306	ANXA3
COVID003	RNA_Appelberg_Huh-7_48h_Down	23	RNA-seq, Huh-7, SARS-CoV-2 vs uninfected, 48h: Dysregulation in mTOR/HIF-1 signaling identified by proteo-transcriptomics of SARS-CoV-2 infected cells {https://www.biorxiv.org/content/10.1101/2020.04.30.070383v1}	1	-0.12	306	ANXA3
COVID005	RNA_Appelberg_Huh-7_72h_Down	300	RNA-seq, Huh-7, SARS-CoV-2 vs uninfected, 72h: Dysregulation in mTOR/HIF-1 signaling identified by proteo-transcriptomics of SARS-CoV-2 infected cells {https://www.biorxiv.org/content/10.1101/2020.04.30.070383v1}	25	-1.19	396|824|1445|1627|2316|2950|3006|3303|3315|4000|4627|5339|5905|6449|6723|6923|10382|10383|10514|10763|23170|23277|23640|65993|284119	ARHGDIA|CAPN2|CSK|DBN1|FLNA|GSTP1|H1-2|HSPA1A|HSPB1|LMNA|MYH9|PLEC|RANGAP1|SGTA|SRM|ELOB|TUBB4A|TUBB4B|MYBBP1A|NES|TTLL12|CLUH|HSPBP1|MRPS34|CAVIN1
COVID006	RNA_Appelberg_Huh-7_72h_Up	300	RNA-seq, Huh-7, SARS-CoV-2 vs uninfected, 72h: Dysregulation in mTOR/HIF-1 signaling identified by proteo-transcriptomics of SARS-CoV-2 infected cells {https://www.biorxiv.org/content/10.1101/2020.04.30.070383v1}	7	-0.00	230|462|2026|2632|3157|5054|26140	ALDOC|SERPINC1|ENO2|GBE1|HMGCS1|SERPINE1|TTLL3
COVID007	RNA_Blanco-Melo_A549_Down	300	RNA-seq, A549, SARS-CoV-2 vs uninfected, 9h: Imbalanced host response to SARS-CoV-2 drives development of COVID-19 {https://www.cell.com/pb-assets/products/coronavirus/CELL_CELL-D-20-00985.pdf}	35	-3.86	81|309|811|2194|2224|2237|2539|3157|3303|3312|3320|3838|4001|4171|4172|4173|4174|4175|5111|5216|5447|5709|6470|6625|7277|10212|10383|10598|10921|11338|22907|23640|26155|51593|84823	ACTN4|ANXA6|CALR|FASN|FDPS|FEN1|G6PD|HMGCS1|HSPA1A|HSPA8|HSP90AA1|KPNA2|LMNB1|MCM2|MCM3|MCM4|MCM5|MCM6|PCNA|PFN1|POR|PSMD3|SHMT1|SNRNP70|TUBA4A|DDX39A|TUBB4B|AHSA1|RNPS1|U2AF2|DHX30|HSPBP1|NOC2L|SRRT|LMNB2
COVID008	RNA_Blanco-Melo_A549_Up	300	RNA-seq, A549, SARS-CoV-2 vs uninfected, 9h: Imbalanced host response to SARS-CoV-2 drives development of COVID-19 {https://www.cell.com/pb-assets/products/coronavirus/CELL_CELL-D-20-00985.pdf}	20	-0.44	306|440|586|1289|1303|2317|2617|3005|3606|4131|4673|5054|8565|11167|11260|25932|26227|29968|54938|79026	ANXA3|ASNS|BCAT1|COL5A1|COL12A1|FLNB|GARS1|H1-0|IL18|MAP1B|NAP1L1|SERPINE1|YARS1|FSTL1|XPOT|CLIC4|PHGDH|PSAT1|SARS2|AHNAK
COVID009	RNA_Blanco-Melo_A549-ACE2_Down	207	RNA-seq, A549 w/ exogenous ACE2, SARS-CoV-2 vs uninfected, 9h: Imbalanced host response to SARS-CoV-2 drives development of COVID-19 {https://www.cell.com/pb-assets/products/coronavirus/CELL_CELL-D-20-00985.pdf}	33	-6.57	81|191|231|302|304|832|871|1291|1891|2052|2224|2539|2817|2934|3339|3371|3912|3956|4627|5054|5214|5351|5660|7057|7277|7430|7431|8974|10072|10382|10763|79026|83442	ACTN4|AHCY|AKR1B1|ANXA2|ANXA2P2|CAPZB|SERPINH1|COL6A1|ECH1|EPHX1|FDPS|G6PD|GPC1|GSN|HSPG2|TNC|LAMB1|LGALS1|MYH9|SERPINE1|PFKP|PLOD1|PSAP|THBS1|TUBA4A|EZR|VIM|P4HA2|DPP3|TUBB4A|NES|AHNAK|SH3BGRL3
COVID010	RNA_Blanco-Melo_A549-ACE2_Up	300	RNA-seq, A549 w/ exogenous ACE2, SARS-CoV-2 vs uninfected, 9h: Imbalanced host response to SARS-CoV-2 drives development of COVID-19 {https://www.cell.com/pb-assets/products/coronavirus/CELL_CELL-D-20-00985.pdf}	6	-0.00	3005|3189|4082|7052|8349|126298	H1-0|HNRNPH3|MARCKS|TGM2|H2BC21|IRGQ
COVID011	RNA_Blanco-Melo_A549-ACE2-ruxolitinib_Down	233	RNA-seq, A549 w/ exogenous ACE2, SARS-CoV-2 and ruxolitinib vs SARS-CoV-2, 9h: Imbalanced host response to SARS-CoV-2 drives development of COVID-19 {https://www.cell.com/pb-assets/products/coronavirus/CELL_CELL-D-20-00985.pdf}	8	-0.01	4343|5696|5698|6238|6737|7052|7453|11167	MOV10|PSMB8|PSMB9|RRBP1|TRIM21|TGM2|WARS1|FSTL1
COVID015	RNA_Blanco-Melo_Calu-3_Down	300	RNA-seq, Calu-3, SARS-CoV-2 vs uninfected, 9h: Imbalanced host response to SARS-CoV-2 drives development of COVID-19 {https://www.cell.com/pb-assets/products/coronavirus/CELL_CELL-D-20-00985.pdf}	27	-1.60	2194|2224|2237|3182|3303|3312|3838|4001|4172|4173|4174|4175|4628|4830|5216|5691|5902|6427|6470|10072|10383|10726|10856|23640|79077|81892|84823	FASN|FDPS|FEN1|HNRNPAB|HSPA1A|HSPA8|KPNA2|LMNB1|MCM3|MCM4|MCM5|MCM6|MYH10|NME1|PFN1|PSMB3|RANBP1|SRSF2|SHMT1|DPP3|TUBB4B|NUDC|RUVBL2|HSPBP1|DCTPP1|SLIRP|LMNB2
COVID016	RNA_Blanco-Melo_Calu-3_Up	300	RNA-seq, Calu-3, SARS-CoV-2 vs uninfected, 9h: Imbalanced host response to SARS-CoV-2 drives development of COVID-19 {https://www.cell.com/pb-assets/products/coronavirus/CELL_CELL-D-20-00985.pdf}	12	-0.02	440|2317|2617|3005|4131|5054|5272|6737|7057|7453|8942|29968	ASNS|FLNB|GARS1|H1-0|MAP1B|SERPINE1|SERPINB9|TRIM21|THBS1|WARS1|KYNU|PSAT1
COVID017	RNA_Blanco-Melo_Lung_Down	259	RNA-seq, Lung, SARS-CoV-2 vs uninfected, post-mortem: Imbalanced host response to SARS-CoV-2 drives development of COVID-19 {https://www.cell.com/pb-assets/products/coronavirus/CELL_CELL-D-20-00985.pdf}	7	-0.00	60|3936|4082|5272|6737|8349|10409	ACTB|LCP1|MARCKS|SERPINB9|TRIM21|H2BC21|BASP1
COVID018	RNA_Blanco-Melo_Lung_Up	83	RNA-seq, Lung, SARS-CoV-2 vs uninfected, post-mortem: Imbalanced host response to SARS-CoV-2 drives development of COVID-19 {https://www.cell.com/pb-assets/products/coronavirus/CELL_CELL-D-20-00985.pdf}	8	-0.89	2810|3921|6122|7277|10383|10694|10763|11140	SFN|RPSA|RPL3|TUBA4A|TUBB4B|CCT8|NES|CDC37
COVID019	RNA_Blanco-Melo_NHBE_Down	11	RNA-seq, NHBE, SARS-CoV-2 vs uninfected, 24h: Imbalanced host response to SARS-CoV-2 drives development of COVID-19 {https://www.cell.com/pb-assets/products/coronavirus/CELL_CELL-D-20-00985.pdf}	1	-0.30	4638	MYLK
COVID022	RNA_Keller_B-cells-CD21pos_infection_Up	269	RNA-seq, B cells, SARS-CoV-2 (CD21+) vs uninfected (CD21+): Gene expression in CD21low and CD21pos B cells from CVID patients	11	-0.03	216|307|347|1508|1808|3311|4343|5698|7453|8565|9961	ALDH1A1|ANXA4|APOD|CTSB|DPYSL2|HSPA7|MOV10|PSMB9|WARS1|YARS1|MVP
COVID023	RNA_Keller_B-cells-Infected_CD21pos_Down	278	RNA-seq, B cells, SARS-CoV-2 (CD21+) vs SARS-CoV-2 (CD21 low): Gene expression in CD21low and CD21pos B cells from CVID patients	12	-0.04	302|805|2934|2937|2950|3311|3315|6238|6510|7533|9397|10536	ANXA2|CALM2|GSN|GSS|GSTP1|HSPA7|HSPB1|RRBP1|SLC1A5|YWHAH|NMT2|P3H3
COVID024	RNA_Keller_B-cells-Infected_CD21pos_Up	300	RNA-seq, B cells, SARS-CoV-2 (CD21+) vs SARS-CoV-2 (CD21 low): Gene expression in CD21low and CD21pos B cells from CVID patients	2	-0.00	8115|23593	TCL1A|HEBP2
COVID025	RNA_Lamers_intestinal-organoid_differentiated_Down	46	RNA-seq, intestinal organoid (differentiation medium), SARS-CoV-2 vs uninfected, 60h: SARS-CoV-2 productively infects human gut enterocytes {https://science.sciencemag.org/content/early/2020/04/30/science.abc1669.long}	3	-0.27	230|3939|29968	ALDOC|LDHA|PSAT1
COVID026	RNA_Lamers_intestinal-organoid_differentiated_Up	36	RNA-seq, intestinal organoid (differentiation medium), SARS-CoV-2 vs uninfected, 60h: SARS-CoV-2 productively infects human gut enterocytes {https://science.sciencemag.org/content/early/2020/04/30/science.abc1669.long}	1	-0.05	216	ALDH1A1
COVID027	RNA_Lamers_intestinal-organoid_expansion_Down	264	RNA-seq, intestinal-organoid (expansion medium), SARS-CoV-2 vs uninfected, 60h: SARS-CoV-2 productively infects human gut enterocytes {https://science.sciencemag.org/content/early/2020/04/30/science.abc1669.long}	14	-0.13	226|230|2026|2664|2934|3006|3315|3939|3956|5660|6513|8974|10493|30001	ALDOA|ALDOC|ENO2|GDI1|GSN|H1-2|HSPB1|LDHA|LGALS1|PSAP|SLC2A1|P4HA2|VAT1|ERO1A
COVID028	RNA_Lamers_intestinal-organoid_expansion_Up	167	RNA-seq, intestinal-organoid (expansion medium), SARS-CoV-2 vs uninfected, 60h: SARS-CoV-2 productively infects human gut enterocytes {https://science.sciencemag.org/content/early/2020/04/30/science.abc1669.long}	14	-0.87	216|1736|2130|3312|4172|4830|5111|5707|5721|6427|7168|10436|29968|84790	ALDH1A1|DKC1|EWSR1|HSPA8|MCM3|NME1|PCNA|PSMD1|PSME2|SRSF2|TPM1|EMG1|PSAT1|TUBA1C
COVID029	RNA_Liao_BALF-mild_Down	300	RNA-seq, BALF, SARS-CoV-2 (mild) vs uninfected: The landscape of lung bronchoalveolar immune cells in COVID-19 revealed by single-cell RNA sequencing {https://www.medrxiv.org/content/10.1101/2020.02.23.20026690v1}	15	-0.09	805|3187|3646|4673|5682|5683|6129|6138|6181|6431|7532|10330|10436|126298|221092	CALM2|HNRNPH1|EIF3E|NAP1L1|PSMA1|PSMA2|RPL7|RPL15|RPLP2|SRSF6|YWHAG|CNPY2|EMG1|IRGQ|HNRNPUL2
COVID030	RNA_Liao_BALF-mild_Up	300	RNA-seq, BALF, SARS-CoV-2 (mild) vs uninfected: The landscape of lung bronchoalveolar immune cells in COVID-19 revealed by single-cell RNA sequencing {https://www.medrxiv.org/content/10.1101/2020.02.23.20026690v1}	2	-0.00	4131|56616	MAP1B|DIABLO
COVID031	RNA_Liao_BALF-severe_Down	300	RNA-seq, BALF, SARS-CoV-2 (severe) vs uninfected: The landscape of lung bronchoalveolar immune cells in COVID-19 revealed by single-cell RNA sequencing {https://www.medrxiv.org/content/10.1101/2020.02.23.20026690v1}	7	-0.00	217|805|1891|3646|5683|5813|10436	ALDH2|CALM2|ECH1|EIF3E|PSMA2|PURA|EMG1
COVID032	RNA_Liao_BALF-severe_Up	300	RNA-seq, BALF, SARS-CoV-2 (severe) vs uninfected: The landscape of lung bronchoalveolar immune cells in COVID-19 revealed by single-cell RNA sequencing {https://www.medrxiv.org/content/10.1101/2020.02.23.20026690v1}	4	-0.00	2317|2810|11167|56616	FLNB|SFN|FSTL1|DIABLO
COVID033	RNA_Liao_BALF-severe-vs-mild_Down	300	RNA-seq, BALF, SARS-CoV-2 (severe) vs SARS-CoV-2 (mild): The landscape of lung bronchoalveolar immune cells in COVID-19 revealed by single-cell RNA sequencing {https://www.medrxiv.org/content/10.1101/2020.02.23.20026690v1}	4	-0.00	217|231|1891|3912	ALDH2|AKR1B1|ECH1|LAMB1
COVID034	RNA_Liao_BALF-severe-vs-mild_Up	300	RNA-seq, BALF, SARS-CoV-2 (severe) vs SARS-CoV-2 (mild): The landscape of lung bronchoalveolar immune cells in COVID-19 revealed by single-cell RNA sequencing {https://www.medrxiv.org/content/10.1101/2020.02.23.20026690v1}	9	-0.00	444|2810|3915|5054|5358|7165|7171|10970|284119	ASPH|SFN|LAMC1|SERPINE1|PLS3|TPD52L2|TPM4|CKAP4|CAVIN1
COVID240	RNA_Lieberman_Nasopharynx_High_vs_Low_Down	188	RNA-seq, Nasopharynx, SARS-CoV-2 High Viral Load vs SARS-CoV-2 Low Viral Load: In vivo antiviral host response to SARS-CoV-2 by viral load, sex, and age {https://www.biorxiv.org/content/10.1101/2020.06.22.165225v1 }	14	-0.60	2597|4174|4627|5351|5591|5777|5935|6122|6138|6194|6202|6203|7178|26986	GAPDH|MCM5|MYH9|PLOD1|PRKDC|PTPN6|RBM3|RPL3|RPL15|RPS6|RPS8|RPS9|TPT1|PABPC1
COVID241	RNA_Lieberman_Nasopharynx_High_vs_Low_Up	173	RNA-seq, Nasopharynx, SARS-CoV-2 High Viral Load vs SARS-CoV-2 Low Viral Load: In vivo antiviral host response to SARS-CoV-2 by viral load, sex, and age {https://www.biorxiv.org/content/10.1101/2020.06.22.165225v1 }	5	-0.01	3309|3312|3320|7453|91624	HSPA5|HSPA8|HSP90AA1|WARS1|NEXN
COVID238	RNA_Lieberman_Nasopharynx_Infected_vs_Neg_Down	42	RNA-seq, Nasopharynx, SARS-CoV-2 vs Negative: In vivo antiviral host response to SARS-CoV-2 by viral load, sex, and age {https://www.biorxiv.org/content/10.1101/2020.06.22.165225v1 }	14	-7.07	801|1915|1938|1982|2597|6122|6124|6128|6138|6175|6189|6191|6194|6202	CALM1|EEF1A1|EEF2|EIF4G2|GAPDH|RPL3|RPL4|RPL6|RPL15|RPLP0|RPS3A|RPS4X|RPS6|RPS8
COVID239	RNA_Lieberman_Nasopharynx_Infected_vs_Neg_Up	41	RNA-seq, Nasopharynx, SARS-CoV-2 vs Negative: In vivo antiviral host response to SARS-CoV-2 by viral load, sex, and age {https://www.biorxiv.org/content/10.1101/2020.06.22.165225v1 }	1	-0.03	7453	WARS1
COVID243	RNA_Riva_Vero-E6_24h_Up	300	RNA-seq, Vero-E6, SARS-CoV-2 vs Control, 24h: Discovery of SARS-CoV-2 antiviral drugs through large-scale compound repurposing {https://www.nature.com/articles/s41586-020-2577-1}	5	-0.00	1938|6181|7057|7178|8340	EEF2|RPLP2|THBS1|TPT1|H2BC13
COVID186	RNA_Stukalov_A549-ACE2_12h_Down	18	RNA-seq, A549-ACE2, SARS-CoV-2 vs Mock, 12h: Multi-level proteomics reveals host-perturbation strategies of SARS-CoV-2 and SARS-CoV {https://www.biorxiv.org/content/10.1101/2020.06.17.156455v1}	2	-0.53	1152|26227	CKB|PHGDH
COVID188	RNA_Stukalov_A549-ACE2_18h_Down	32	RNA-seq, A549-ACE2, SARS-CoV-2 vs Mock, 18h: Multi-level proteomics reveals host-perturbation strategies of SARS-CoV-2 and SARS-CoV {https://www.biorxiv.org/content/10.1101/2020.06.17.156455v1}	2	-0.23	1152|26227	CKB|PHGDH
COVID189	RNA_Stukalov_A549-ACE2_18h_Up	66	RNA-seq, A549-ACE2, SARS-CoV-2 vs Mock, 18h: Multi-level proteomics reveals host-perturbation strategies of SARS-CoV-2 and SARS-CoV {https://www.biorxiv.org/content/10.1101/2020.06.17.156455v1}	1	-0.01	7052	TGM2
COVID190	RNA_Stukalov_A549-ACE2_24h_Down	38	RNA-seq, A549-ACE2, SARS-CoV-2 vs Mock, 24h: Multi-level proteomics reveals host-perturbation strategies of SARS-CoV-2 and SARS-CoV {https://www.biorxiv.org/content/10.1101/2020.06.17.156455v1}	3	-0.39	1152|4628|26227	CKB|MYH10|PHGDH
COVID191	RNA_Stukalov_A549-ACE2_24h_Up	98	RNA-seq, A549-ACE2, SARS-CoV-2 vs Mock, 24h: Multi-level proteomics reveals host-perturbation strategies of SARS-CoV-2 and SARS-CoV {https://www.biorxiv.org/content/10.1101/2020.06.17.156455v1}	1	-0.00	7052	TGM2
COVID192	RNA_Stukalov_A549-ACE2_30h_Down	97	RNA-seq, A549-ACE2, SARS-CoV-2 vs Mock, 30h: Multi-level proteomics reveals host-perturbation strategies of SARS-CoV-2 and SARS-CoV {https://www.biorxiv.org/content/10.1101/2020.06.17.156455v1}	4	-0.07	1152|4343|6150|26227	CKB|MOV10|MRPL23|PHGDH
COVID193	RNA_Stukalov_A549-ACE2_30h_Up	300	RNA-seq, A549-ACE2, SARS-CoV-2 vs Mock, 30h: Multi-level proteomics reveals host-perturbation strategies of SARS-CoV-2 and SARS-CoV {https://www.biorxiv.org/content/10.1101/2020.06.17.156455v1}	8	-0.00	488|3192|4131|5339|7052|8349|9991|284119	ATP2A2|HNRNPU|MAP1B|PLEC|TGM2|H2BC21|PTBP3|CAVIN1
COVID196	RNA_Stukalov_A549-ACE2_6h_Down	15	RNA-seq, A549-ACE2, SARS-CoV-2 vs Mock, 6h: Multi-level proteomics reveals host-perturbation strategies of SARS-CoV-2 and SARS-CoV {https://www.biorxiv.org/content/10.1101/2020.06.17.156455v1}	2	-0.64	1152|26227	CKB|PHGDH
COVID036	RNA_Sun_Calu-3_0h_Up	300	RNA-seq, Calu-3, SARS-CoV-2 vs uninfected, 0h: Comparative transcriptome analysis reveals the intensive early-stage responses of host cells to SARS-CoV-2 infection {https://www.biorxiv.org/content/10.1101/2020.04.30.071274v1}	5	-0.00	1992|5054|5272|5687|8942	SERPINB1|SERPINE1|SERPINB9|PSMA6|KYNU
COVID037	RNA_Sun_Calu-3_12h_Down	300	RNA-seq, Calu-3, SARS-CoV-2 vs uninfected, 12h: Comparative transcriptome analysis reveals the intensive early-stage responses of host cells to SARS-CoV-2 infection {https://www.biorxiv.org/content/10.1101/2020.04.30.071274v1}	85	-34.56	60|81|191|217|302|307|308|506|689|801|811|813|1192|1736|1891|1915|2023|2237|2739|2923|3146|3838|3945|4001|4172|4173|4175|4190|4191|4627|4670|4677|5036|5052|5111|5216|5591|5660|5688|5691|5695|5902|5931|6128|6141|6165|6191|6230|6427|6633|6634|6647|6726|6727|7167|7170|7171|7184|7247|7277|7295|7296|7341|7411|7430|7431|7531|7879|8125|8668|9221|9601|10109|10487|10549|10606|10935|10971|23193|28998|79026…	ACTB|ACTN4|AHCY|ALDH2|ANXA2|ANXA4|ANXA5|ATP5F1B|BTF3|CALM1|CALR|CALU|CLIC1|DKC1|ECH1|EEF1A1|ENO1|FEN1|GLO1|PDIA3|HMGB1|KPNA2|LDHB|LMNB1|MCM3|MCM4|MCM6|MDH1|MDH2|MYH9|HNRNPM|NARS1|PA2G4|PRDX1|PCNA|PFN1|PRKDC|PSAP|PSMA7|PSMB3|PSMB7|RANBP1|RBBP7|RPL6|RPL18|RPL35A|RPS4X|RPS25|SRSF2|SNRPD2|SNRPD3|SOD1|SRP9|SRP14|TPI1|TPM3|TPM4|HSP90B1|TSN|TUBA4A|TXN|TXNRD1|SUMO1|VBP1|EZR|VIM|YWHAE|RAB7A|ANP32A|EIF3I|N…
COVID038	RNA_Sun_Calu-3_12h_Up	300	RNA-seq, Calu-3, SARS-CoV-2 vs uninfected, 12h: Comparative transcriptome analysis reveals the intensive early-stage responses of host cells to SARS-CoV-2 infection {https://www.biorxiv.org/content/10.1101/2020.04.30.071274v1}	2	-0.00	8942|170506	KYNU|DHX36
COVID039	RNA_Sun_Calu-3_24h_Down	300	RNA-seq, Calu-3, SARS-CoV-2 vs uninfected, 24h: Comparative transcriptome analysis reveals the intensive early-stage responses of host cells to SARS-CoV-2 infection {https://www.biorxiv.org/content/10.1101/2020.04.30.071274v1}	95	-43.35	60|71|217|302|307|506|689|801|811|813|821|908|1192|1434|1736|1915|1933|2665|2739|2923|3146|3185|3326|3329|3688|3838|3912|3921|3939|3945|4001|4076|4172|4173|4175|4190|4666|4677|4869|4904|5357|5358|5591|5660|5757|5931|6122|6125|6128|6129|6136|6138|6146|6160|6175|6191|6194|6201|6222|6230|6233|6418|6611|6950|7168|7170|7171|7184|7247|7295|7296|7430|7520|7529|7534|7913|8125|10109|10130|10487|10576|1060…	ACTB|ACTG1|ALDH2|ANXA2|ANXA4|ATP5F1B|BTF3|CALM1|CALR|CALU|CANX|CCT6A|CLIC1|CSE1L|DKC1|EEF1A1|EEF1B2|GDI2|GLO1|PDIA3|HMGB1|HNRNPF|HSP90AB1|HSPD1|ITGB1|KPNA2|LAMB1|RPSA|LDHA|LDHB|LMNB1|CAPRIN1|MCM3|MCM4|MCM6|MDH1|NACA|NARS1|NPM1|YBX1|PLS1|PLS3|PRKDC|PSAP|PTMA|RBBP7|RPL3|RPL5|RPL6|RPL7|RPL12|RPL15|RPL22|RPL31|RPLP0|RPS4X|RPS6|RPS7|RPS18|RPS25|RPS27A|SET|SMS|TCP1|TPM1|TPM3|TPM4|HSP90B1|TSN|TXN|TXNRD1…
COVID040	RNA_Sun_Calu-3_24h_Up	300	RNA-seq, Calu-3, SARS-CoV-2 vs uninfected, 24h: Comparative transcriptome analysis reveals the intensive early-stage responses of host cells to SARS-CoV-2 infection {https://www.biorxiv.org/content/10.1101/2020.04.30.071274v1}	6	-0.00	1303|2130|3183|8239|8942|170506	COL12A1|EWSR1|HNRNPC|USP9X|KYNU|DHX36
COVID041	RNA_Sun_Calu-3_7h_Down	11	RNA-seq, Calu-3, SARS-CoV-2 vs uninfected, 7h: Comparative transcriptome analysis reveals the intensive early-stage responses of host cells to SARS-CoV-2 infection {https://www.biorxiv.org/content/10.1101/2020.04.30.071274v1}	1	-0.30	26227	PHGDH
COVID202	RNA_Vanderheiden_pHAE_48h_Down	189	RNA-seq, pHAE, SARS-CoV-2 vs Mock, 48h: Type I and Type III IFN Restrict SARS-CoV-2 Infection of Human Airway Epithelial Cultures {https://www.biorxiv.org/content/10.1101/2020.05.19.105437v1}	6	-0.01	218|231|1634|2052|4638|25878	ALDH3A1|AKR1B1|DCN|EPHX1|MYLK|MXRA5
COVID203	RNA_Vanderheiden_pHAE_48h_Up	155	RNA-seq, pHAE, SARS-CoV-2 vs Mock, 48h: Type I and Type III IFN Restrict SARS-CoV-2 Infection of Human Airway Epithelial Cultures {https://www.biorxiv.org/content/10.1101/2020.05.19.105437v1}	5	-0.02	1277|11151|26227|29968|345651	COL1A1|CORO1A|PHGDH|PSAT1|ACTBL2
COVID336	RNA_Wilk_B-cells_patient-C1A-mild_Down	60	scRNA-seq, B cells, SARS-CoV-2 vs Healthy, 9d post onset: A single-cell atlas of the peripheral immune response to severe COVID-19 {https://www.medrxiv.org/content/10.1101/2020.04.17.20069930v1.full.pdf}	13	-4.32	71|1915|1933|1938|4666|4673|7178|8115|8663|10097|10521|23075|26986	ACTG1|EEF1A1|EEF1B2|EEF2|NACA|NAP1L1|TPT1|TCL1A|EIF3C|ACTR2|DDX17|SWAP70|PABPC1
COVID335	RNA_Wilk_B-cells_patient-C1A-mild_Up	63	scRNA-seq, B cells, SARS-CoV-2 vs Healthy, 9d post onset: A single-cell atlas of the peripheral immune response to severe COVID-19 {https://www.medrxiv.org/content/10.1101/2020.04.17.20069930v1.full.pdf}	13	-4.08	811|821|2923|3069|3309|5034|5660|6238|7184|9601|10130|10923|51237	CALR|CANX|PDIA3|HDLBP|HSPA5|P4HB|PSAP|RRBP1|HSP90B1|PDIA4|PDIA6|SUB1|MZB1
COVID338	RNA_Wilk_B-cells_patient-C1B-severe_Down	76	scRNA-seq, B cells, SARS-CoV-2 vs Healthy, 11d post onset: A single-cell atlas of the peripheral immune response to severe COVID-19 {https://www.medrxiv.org/content/10.1101/2020.04.17.20069930v1.full.pdf}	11	-2.24	1655|1915|1936|1938|4666|4673|6430|7430|23075|26986|79026	DDX5|EEF1A1|EEF1D|EEF2|NACA|NAP1L1|SRSF5|EZR|SWAP70|PABPC1|AHNAK
COVID337	RNA_Wilk_B-cells_patient-C1B-severe_Up	104	scRNA-seq, B cells, SARS-CoV-2 vs Healthy, 11d post onset: A single-cell atlas of the peripheral immune response to severe COVID-19 {https://www.medrxiv.org/content/10.1101/2020.04.17.20069930v1.full.pdf}	21	-6.07	811|813|821|3069|3309|3939|5034|5660|6238|7184|7415|7431|7453|9276|9601|10130|10525|10923|10970|51237|51726	CALR|CALU|CANX|HDLBP|HSPA5|LDHA|P4HB|PSAP|RRBP1|HSP90B1|VCP|VIM|WARS1|COPB2|PDIA4|PDIA6|HYOU1|SUB1|CKAP4|MZB1|DNAJB11
COVID340	RNA_Wilk_B-cells_patient-C2_Down	19	scRNA-seq, B cells, SARS-CoV-2 vs Healthy, 16d post onset: A single-cell atlas of the peripheral immune response to severe COVID-19 {https://www.medrxiv.org/content/10.1101/2020.04.17.20069930v1.full.pdf}	5	-2.34	71|1915|1936|3312|79026	ACTG1|EEF1A1|EEF1D|HSPA8|AHNAK
COVID339	RNA_Wilk_B-cells_patient-C2_Up	34	scRNA-seq, B cells, SARS-CoV-2 vs Healthy, 16d post onset: A single-cell atlas of the peripheral immune response to severe COVID-19 {https://www.medrxiv.org/content/10.1101/2020.04.17.20069930v1.full.pdf}	8	-3.11	811|3069|3309|6238|7184|9601|10130|51237	CALR|HDLBP|HSPA5|RRBP1|HSP90B1|PDIA4|PDIA6|MZB1
COVID342	RNA_Wilk_B-cells_patient-C3_Down	28	scRNA-seq, B cells, SARS-CoV-2 vs Healthy, 9d post onset: A single-cell atlas of the peripheral immune response to severe COVID-19 {https://www.medrxiv.org/content/10.1101/2020.04.17.20069930v1.full.pdf}	3	-0.62	1915|4627|79026	EEF1A1|MYH9|AHNAK
COVID341	RNA_Wilk_B-cells_patient-C3_Up	82	scRNA-seq, B cells, SARS-CoV-2 vs Healthy, 9d post onset: A single-cell atlas of the peripheral immune response to severe COVID-19 {https://www.medrxiv.org/content/10.1101/2020.04.17.20069930v1.full.pdf}	27	-12.94	811|813|821|2023|2597|2923|3069|3309|3312|3320|3326|3329|3939|5034|6238|7184|7415|7431|7531|9601|10130|10525|10808|10923|10970|51237|51726	CALR|CALU|CANX|ENO1|GAPDH|PDIA3|HDLBP|HSPA5|HSPA8|HSP90AA1|HSP90AB1|HSPD1|LDHA|P4HB|RRBP1|HSP90B1|VCP|VIM|YWHAE|PDIA4|PDIA6|HYOU1|HSPH1|SUB1|CKAP4|MZB1|DNAJB11
COVID344	RNA_Wilk_B-cells_patient-C4_Down	169	scRNA-seq, B cells, SARS-CoV-2 vs Healthy, 9d post onset: A single-cell atlas of the peripheral immune response to severe COVID-19 {https://www.medrxiv.org/content/10.1101/2020.04.17.20069930v1.full.pdf}	18	-1.86	989|1655|1915|1933|1936|1938|4666|4673|6430|7178|7430|8115|8665|9295|9987|10521|23075|26986	SEPTIN7|DDX5|EEF1A1|EEF1B2|EEF1D|EEF2|NACA|NAP1L1|SRSF5|TPT1|EZR|TCL1A|EIF3F|SRSF11|HNRNPDL|DDX17|SWAP70|PABPC1
COVID343	RNA_Wilk_B-cells_patient-C4_Up	121	scRNA-seq, B cells, SARS-CoV-2 vs Healthy, 9d post onset: A single-cell atlas of the peripheral immune response to severe COVID-19 {https://www.medrxiv.org/content/10.1101/2020.04.17.20069930v1.full.pdf}	26	-7.96	60|811|821|1213|1981|2023|2597|3069|3309|3329|3939|5034|5660|6238|7184|7415|7453|9276|9601|10130|10525|10923|10970|27044|51237|51726	ACTB|CALR|CANX|CLTC|EIF4G1|ENO1|GAPDH|HDLBP|HSPA5|HSPD1|LDHA|P4HB|PSAP|RRBP1|HSP90B1|VCP|WARS1|COPB2|PDIA4|PDIA6|HYOU1|SUB1|CKAP4|SND1|MZB1|DNAJB11
COVID346	RNA_Wilk_B-cells_patient-C5_Down	181	scRNA-seq, B cells, SARS-CoV-2 vs Healthy, 15d post onset: A single-cell atlas of the peripheral immune response to severe COVID-19 {https://www.medrxiv.org/content/10.1101/2020.04.17.20069930v1.full.pdf}	19	-1.87	989|1655|1915|1933|1936|1938|4666|4673|6430|7178|7430|8115|8665|9295|9987|10521|23075|23451|26986	SEPTIN7|DDX5|EEF1A1|EEF1B2|EEF1D|EEF2|NACA|NAP1L1|SRSF5|TPT1|EZR|TCL1A|EIF3F|SRSF11|HNRNPDL|DDX17|SWAP70|SF3B1|PABPC1
COVID345	RNA_Wilk_B-cells_patient-C5_Up	116	scRNA-seq, B cells, SARS-CoV-2 vs Healthy, 15d post onset: A single-cell atlas of the peripheral immune response to severe COVID-19 {https://www.medrxiv.org/content/10.1101/2020.04.17.20069930v1.full.pdf}	29	-10.49	71|488|811|821|1981|2597|2923|3069|3309|3312|3329|3688|3939|5034|5479|5721|6238|7150|7184|7415|7453|7531|9601|10130|10525|10923|27044|51237|51726	ACTG1|ATP2A2|CALR|CANX|EIF4G1|GAPDH|PDIA3|HDLBP|HSPA5|HSPA8|HSPD1|ITGB1|LDHA|P4HB|PPIB|PSME2|RRBP1|TOP1|HSP90B1|VCP|WARS1|YWHAE|PDIA4|PDIA6|HYOU1|SUB1|SND1|MZB1|DNAJB11
COVID348	RNA_Wilk_B-cells_patient-C6_Down	33	scRNA-seq, B cells, SARS-CoV-2 vs Healthy, 2d post onset: A single-cell atlas of the peripheral immune response to severe COVID-19 {https://www.medrxiv.org/content/10.1101/2020.04.17.20069930v1.full.pdf}	8	-3.21	1655|1915|1938|4673|7178|23075|26986|79026	DDX5|EEF1A1|EEF2|NAP1L1|TPT1|SWAP70|PABPC1|AHNAK
COVID347	RNA_Wilk_B-cells_patient-C6_Up	110	scRNA-seq, B cells, SARS-CoV-2 vs Healthy, 2d post onset: A single-cell atlas of the peripheral immune response to severe COVID-19 {https://www.medrxiv.org/content/10.1101/2020.04.17.20069930v1.full.pdf}	16	-3.04	87|306|1509|1992|2597|2821|2934|3005|3068|3939|4637|5034|5226|6888|8895|81611	ACTN1|ANXA3|CTSD|SERPINB1|GAPDH|GPI|GSN|H1-0|HDGF|LDHA|MYL6|P4HB|PGD|TALDO1|CPNE3|ANP32E
COVID350	RNA_Wilk_B-cells_patient-C7_Down	39	scRNA-seq, B cells, SARS-CoV-2 vs Healthy, 12d post onset: A single-cell atlas of the peripheral immune response to severe COVID-19 {https://www.medrxiv.org/content/10.1101/2020.04.17.20069930v1.full.pdf}	8	-2.70	1072|1655|3181|6430|10521|23075|23451|79026	CFL1|DDX5|HNRNPA2B1|SRSF5|DDX17|SWAP70|SF3B1|AHNAK
COVID245	RNA_Wilk_CD14+Monocytes_patient-C1A-mild_Down	55	scRNA-seq, CD14+ Monocytes, SARS-CoV-2 vs Healthy, 9d post onset: A single-cell atlas of the peripheral immune response to severe COVID-19 {https://www.medrxiv.org/content/10.1101/2020.04.17.20069930v1.full.pdf}	13	-4.75	71|217|1915|1938|2950|4666|4673|7178|8663|10491|26986|51386|79026	ACTG1|ALDH2|EEF1A1|EEF2|GSTP1|NACA|NAP1L1|TPT1|EIF3C|CRTAP|PABPC1|EIF3L|AHNAK
COVID244	RNA_Wilk_CD14+Monocytes_patient-C1A-mild_Up	80	scRNA-seq, CD14+ Monocytes, SARS-CoV-2 vs Healthy, 9d post onset: A single-cell atlas of the peripheral immune response to severe COVID-19 {https://www.medrxiv.org/content/10.1101/2020.04.17.20069930v1.full.pdf}	3	-0.06	801|3936|7170	CALM1|LCP1|TPM3
COVID247	RNA_Wilk_CD14+Monocytes_patient-C1B-severe_Down	58	scRNA-seq, CD14+ Monocytes, SARS-CoV-2 vs Healthy, 11d post onset: A single-cell atlas of the peripheral immune response to severe COVID-19 {https://www.medrxiv.org/content/10.1101/2020.04.17.20069930v1.full.pdf}	12	-3.83	1915|1938|2950|3312|3326|4673|5757|5935|7178|8663|26986|51386	EEF1A1|EEF2|GSTP1|HSPA8|HSP90AB1|NAP1L1|PTMA|RBM3|TPT1|EIF3C|PABPC1|EIF3L
COVID246	RNA_Wilk_CD14+Monocytes_patient-C1B-severe_Up	77	scRNA-seq, CD14+ Monocytes, SARS-CoV-2 vs Healthy, 11d post onset: A single-cell atlas of the peripheral immune response to severe COVID-19 {https://www.medrxiv.org/content/10.1101/2020.04.17.20069930v1.full.pdf}	14	-3.73	60|1508|1509|1992|2023|2289|3936|3939|3956|4001|4627|5226|10487|10970	ACTB|CTSB|CTSD|SERPINB1|ENO1|FKBP5|LCP1|LDHA|LGALS1|LMNB1|MYH9|PGD|CAP1|CKAP4
COVID249	RNA_Wilk_CD14+Monocytes_patient-C2_Down	62	scRNA-seq, CD14+ Monocytes, SARS-CoV-2 vs Healthy, 16d post onset: A single-cell atlas of the peripheral immune response to severe COVID-19 {https://www.medrxiv.org/content/10.1101/2020.04.17.20069930v1.full.pdf}	16	-6.26	217|805|1915|1938|2950|3312|3326|4082|4666|4673|5660|7167|7178|10491|26986|79026	ALDH2|CALM2|EEF1A1|EEF2|GSTP1|HSPA8|HSP90AB1|MARCKS|NACA|NAP1L1|PSAP|TPI1|TPT1|CRTAP|PABPC1|AHNAK
COVID248	RNA_Wilk_CD14+Monocytes_patient-C2_Up	63	scRNA-seq, CD14+ Monocytes, SARS-CoV-2 vs Healthy, 16d post onset: A single-cell atlas of the peripheral immune response to severe COVID-19 {https://www.medrxiv.org/content/10.1101/2020.04.17.20069930v1.full.pdf}	12	-3.47	60|1509|1992|2023|3939|3956|4627|4637|5226|7170|7431|10970	ACTB|CTSD|SERPINB1|ENO1|LDHA|LGALS1|MYH9|MYL6|PGD|TPM3|VIM|CKAP4
COVID251	RNA_Wilk_CD14+Monocytes_patient-C3_Down	58	scRNA-seq, CD14+ Monocytes, SARS-CoV-2 vs Healthy, 9d post onset: A single-cell atlas of the peripheral immune response to severe COVID-19 {https://www.medrxiv.org/content/10.1101/2020.04.17.20069930v1.full.pdf}	13	-4.48	217|689|805|1655|1915|1938|2950|4673|5660|7178|10491|26986|79026	ALDH2|BTF3|CALM2|DDX5|EEF1A1|EEF2|GSTP1|NAP1L1|PSAP|TPT1|CRTAP|PABPC1|AHNAK
COVID250	RNA_Wilk_CD14+Monocytes_patient-C3_Up	51	scRNA-seq, CD14+ Monocytes, SARS-CoV-2 vs Healthy, 9d post onset: A single-cell atlas of the peripheral immune response to severe COVID-19 {https://www.medrxiv.org/content/10.1101/2020.04.17.20069930v1.full.pdf}	10	-3.08	60|801|1508|1509|2023|3320|3956|4637|7170|10970	ACTB|CALM1|CTSB|CTSD|ENO1|HSP90AA1|LGALS1|MYL6|TPM3|CKAP4
COVID253	RNA_Wilk_CD14+Monocytes_patient-C4_Down	97	scRNA-seq, CD14+ Monocytes, SARS-CoV-2 vs Healthy, 9d post onset: A single-cell atlas of the peripheral immune response to severe COVID-19 {https://www.medrxiv.org/content/10.1101/2020.04.17.20069930v1.full.pdf}	19	-5.35	217|689|805|1915|1938|1983|2950|4666|4673|5660|5757|5935|6430|7178|8531|8663|10491|26986|51386	ALDH2|BTF3|CALM2|EEF1A1|EEF2|EIF5|GSTP1|NACA|NAP1L1|PSAP|PTMA|RBM3|SRSF5|TPT1|YBX3|EIF3C|CRTAP|PABPC1|EIF3L
COVID252	RNA_Wilk_CD14+Monocytes_patient-C4_Up	78	scRNA-seq, CD14+ Monocytes, SARS-CoV-2 vs Healthy, 9d post onset: A single-cell atlas of the peripheral immune response to severe COVID-19 {https://www.medrxiv.org/content/10.1101/2020.04.17.20069930v1.full.pdf}	11	-2.15	60|302|811|824|1508|2023|2597|3936|3956|4001|8826	ACTB|ANXA2|CALR|CAPN2|CTSB|ENO1|GAPDH|LCP1|LGALS1|LMNB1|IQGAP1
COVID255	RNA_Wilk_CD14+Monocytes_patient-C5_Down	142	scRNA-seq, CD14+ Monocytes, SARS-CoV-2 vs Healthy, 15d post onset: A single-cell atlas of the peripheral immune response to severe COVID-19 {https://www.medrxiv.org/content/10.1101/2020.04.17.20069930v1.full.pdf}	15	-1.60	689|805|1915|1938|2950|4082|4666|4673|5660|7178|10491|26156|26986|51386|79026	BTF3|CALM2|EEF1A1|EEF2|GSTP1|MARCKS|NACA|NAP1L1|PSAP|TPT1|CRTAP|RSL1D1|PABPC1|EIF3L|AHNAK
COVID254	RNA_Wilk_CD14+Monocytes_patient-C5_Up	104	scRNA-seq, CD14+ Monocytes, SARS-CoV-2 vs Healthy, 15d post onset: A single-cell atlas of the peripheral immune response to severe COVID-19 {https://www.medrxiv.org/content/10.1101/2020.04.17.20069930v1.full.pdf}	23	-7.36	60|302|309|801|811|1508|2023|2597|2923|3309|3312|3320|3326|3939|3956|4001|4637|6238|7170|7171|7184|7532|10487	ACTB|ANXA2|ANXA6|CALM1|CALR|CTSB|ENO1|GAPDH|PDIA3|HSPA5|HSPA8|HSP90AA1|HSP90AB1|LDHA|LGALS1|LMNB1|MYL6|RRBP1|TPM3|TPM4|HSP90B1|YWHAG|CAP1
COVID257	RNA_Wilk_CD14+Monocytes_patient-C6_Down	86	scRNA-seq, CD14+ Monocytes, SARS-CoV-2 vs Healthy, 2d post onset: A single-cell atlas of the peripheral immune response to severe COVID-19 {https://www.medrxiv.org/content/10.1101/2020.04.17.20069930v1.full.pdf}	21	-7.57	216|217|1655|1915|1933|1938|2950|3326|4673|4691|5660|6430|7178|8663|8761|9987|10491|10521|26986|51386|79026	ALDH1A1|ALDH2|DDX5|EEF1A1|EEF1B2|EEF2|GSTP1|HSP90AB1|NAP1L1|NCL|PSAP|SRSF5|TPT1|EIF3C|PABPC4|HNRNPDL|CRTAP|DDX17|PABPC1|EIF3L|AHNAK
COVID256	RNA_Wilk_CD14+Monocytes_patient-C6_Up	154	scRNA-seq, CD14+ Monocytes, SARS-CoV-2 vs Healthy, 2d post onset: A single-cell atlas of the peripheral immune response to severe COVID-19 {https://www.medrxiv.org/content/10.1101/2020.04.17.20069930v1.full.pdf}	30	-8.03	60|302|309|808|824|1072|1213|1508|1509|1992|2023|2289|2597|3005|3939|3956|4001|4637|5226|6238|7170|7171|7430|7532|8826|9555|10096|10097|10487|10970	ACTB|ANXA2|ANXA6|CALM3|CAPN2|CFL1|CLTC|CTSB|CTSD|SERPINB1|ENO1|FKBP5|GAPDH|H1-0|LDHA|LGALS1|LMNB1|MYL6|PGD|RRBP1|TPM3|TPM4|EZR|YWHAG|IQGAP1|MACROH2A1|ACTR3|ACTR2|CAP1|CKAP4
COVID259	RNA_Wilk_CD14+Monocytes_patient-C7_Down	33	scRNA-seq, CD14+ Monocytes, SARS-CoV-2 vs Healthy, 12d post onset: A single-cell atlas of the peripheral immune response to severe COVID-19 {https://www.medrxiv.org/content/10.1101/2020.04.17.20069930v1.full.pdf}	7	-2.51	805|1655|1938|5660|10521|26986|79026	CALM2|DDX5|EEF2|PSAP|DDX17|PABPC1|AHNAK
COVID258	RNA_Wilk_CD14+Monocytes_patient-C7_Up	32	scRNA-seq, CD14+ Monocytes, SARS-CoV-2 vs Healthy, 12d post onset: A single-cell atlas of the peripheral immune response to severe COVID-19 {https://www.medrxiv.org/content/10.1101/2020.04.17.20069930v1.full.pdf}	2	-0.23	7057|7453	THBS1|WARS1
COVID261	RNA_Wilk_CD16+Monocytes_patient-C1A-mild_Down	17	scRNA-seq, CD16+ Monocytes, SARS-CoV-2 vs Healthy, 9d post onset: A single-cell atlas of the peripheral immune response to severe COVID-19 {https://www.medrxiv.org/content/10.1101/2020.04.17.20069930v1.full.pdf}	7	-4.48	71|1915|1938|4673|7178|26986|79026	ACTG1|EEF1A1|EEF2|NAP1L1|TPT1|PABPC1|AHNAK
COVID263	RNA_Wilk_CD16+Monocytes_patient-C1B-severe_Down	12	scRNA-seq, CD16+ Monocytes, SARS-CoV-2 vs Healthy, 11d post onset: A single-cell atlas of the peripheral immune response to severe COVID-19 {https://www.medrxiv.org/content/10.1101/2020.04.17.20069930v1.full.pdf}	6	-4.49	71|1915|1938|4673|8663|26986	ACTG1|EEF1A1|EEF2|NAP1L1|EIF3C|PABPC1
COVID262	RNA_Wilk_CD16+Monocytes_patient-C1B-severe_Up	49	scRNA-seq, CD16+ Monocytes, SARS-CoV-2 vs Healthy, 11d post onset: A single-cell atlas of the peripheral immune response to severe COVID-19 {https://www.medrxiv.org/content/10.1101/2020.04.17.20069930v1.full.pdf}	1	-0.02	3920	LAMP2
COVID265	RNA_Wilk_CD16+Monocytes_patient-C3_Down	1	scRNA-seq, CD16+ Monocytes, SARS-CoV-2 vs Healthy, 9d post onset: A single-cell atlas of the peripheral immune response to severe COVID-19 {https://www.medrxiv.org/content/10.1101/2020.04.17.20069930v1.full.pdf}	1	-1.22	4673	NAP1L1
COVID264	RNA_Wilk_CD16+Monocytes_patient-C3_Up	39	scRNA-seq, CD16+ Monocytes, SARS-CoV-2 vs Healthy, 9d post onset: A single-cell atlas of the peripheral immune response to severe COVID-19 {https://www.medrxiv.org/content/10.1101/2020.04.17.20069930v1.full.pdf}	5	-1.07	217|1509|3303|3320|10808	ALDH2|CTSD|HSPA1A|HSP90AA1|HSPH1
COVID267	RNA_Wilk_CD16+Monocytes_patient-C4_Down	16	scRNA-seq, CD16+ Monocytes, SARS-CoV-2 vs Healthy, 9d post onset: A single-cell atlas of the peripheral immune response to severe COVID-19 {https://www.medrxiv.org/content/10.1101/2020.04.17.20069930v1.full.pdf}	6	-3.64	1915|1938|4666|4673|7178|26986	EEF1A1|EEF2|NACA|NAP1L1|TPT1|PABPC1
COVID266	RNA_Wilk_CD16+Monocytes_patient-C4_Up	77	scRNA-seq, CD16+ Monocytes, SARS-CoV-2 vs Healthy, 9d post onset: A single-cell atlas of the peripheral immune response to severe COVID-19 {https://www.medrxiv.org/content/10.1101/2020.04.17.20069930v1.full.pdf}	2	-0.02	1200|3920	TPP1|LAMP2
COVID269	RNA_Wilk_CD16+Monocytes_patient-C5_Down	6	scRNA-seq, CD16+ Monocytes, SARS-CoV-2 vs Healthy, 15d post onset: A single-cell atlas of the peripheral immune response to severe COVID-19 {https://www.medrxiv.org/content/10.1101/2020.04.17.20069930v1.full.pdf}	3	-2.41	1915|4673|26986	EEF1A1|NAP1L1|PABPC1
COVID268	RNA_Wilk_CD16+Monocytes_patient-C5_Up	100	scRNA-seq, CD16+ Monocytes, SARS-CoV-2 vs Healthy, 15d post onset: A single-cell atlas of the peripheral immune response to severe COVID-19 {https://www.medrxiv.org/content/10.1101/2020.04.17.20069930v1.full.pdf}	5	-0.14	1508|3315|4000|4001|7171	CTSB|HSPB1|LMNA|LMNB1|TPM4
COVID272	RNA_Wilk_CD16+Monocytes_patient-C7_Down	27	scRNA-seq, CD16+ Monocytes, SARS-CoV-2 vs Healthy, 12d post onset: A single-cell atlas of the peripheral immune response to severe COVID-19 {https://www.medrxiv.org/content/10.1101/2020.04.17.20069930v1.full.pdf}	8	-3.86	1072|1655|3181|3326|4673|10521|26986|79026	CFL1|DDX5|HNRNPA2B1|HSP90AB1|NAP1L1|DDX17|PABPC1|AHNAK
COVID271	RNA_Wilk_CD16+Monocytes_patient-C7_Up	26	scRNA-seq, CD16+ Monocytes, SARS-CoV-2 vs Healthy, 12d post onset: A single-cell atlas of the peripheral immune response to severe COVID-19 {https://www.medrxiv.org/content/10.1101/2020.04.17.20069930v1.full.pdf}	2	-0.33	5721|7453	PSME2|WARS1
COVID320	RNA_Wilk_CD4+T-cells_patient-C1A-mild_Down	34	scRNA-seq, CD4+ T cells, SARS-CoV-2 vs Healthy, 9d post onset: A single-cell atlas of the peripheral immune response to severe COVID-19 {https://www.medrxiv.org/content/10.1101/2020.04.17.20069930v1.full.pdf}	14	-8.46	71|1915|1933|1936|1938|3312|3945|4666|4673|6430|7178|10521|26986|51386	ACTG1|EEF1A1|EEF1B2|EEF1D|EEF2|HSPA8|LDHB|NACA|NAP1L1|SRSF5|TPT1|DDX17|PABPC1|EIF3L
COVID319	RNA_Wilk_CD4+T-cells_patient-C1A-mild_Up	40	scRNA-seq, CD4+ T cells, SARS-CoV-2 vs Healthy, 9d post onset: A single-cell atlas of the peripheral immune response to severe COVID-19 {https://www.medrxiv.org/content/10.1101/2020.04.17.20069930v1.full.pdf}	3	-0.36	3309|3320|5660	HSPA5|HSP90AA1|PSAP
COVID322	RNA_Wilk_CD4+T-cells_patient-C1B-severe_Down	7	scRNA-seq, CD4+ T cells, SARS-CoV-2 vs Healthy, 11d post onset: A single-cell atlas of the peripheral immune response to severe COVID-19 {https://www.medrxiv.org/content/10.1101/2020.04.17.20069930v1.full.pdf}	2	-1.20	7178|26986	TPT1|PABPC1
COVID321	RNA_Wilk_CD4+T-cells_patient-C1B-severe_Up	13	scRNA-seq, CD4+ T cells, SARS-CoV-2 vs Healthy, 11d post onset: A single-cell atlas of the peripheral immune response to severe COVID-19 {https://www.medrxiv.org/content/10.1101/2020.04.17.20069930v1.full.pdf}	2	-0.74	3936|79026	LCP1|AHNAK
COVID324	RNA_Wilk_CD4+T-cells_patient-C2_Down	10	scRNA-seq, CD4+ T cells, SARS-CoV-2 vs Healthy, 16d post onset: A single-cell atlas of the peripheral immune response to severe COVID-19 {https://www.medrxiv.org/content/10.1101/2020.04.17.20069930v1.full.pdf}	3	-1.72	71|3312|79026	ACTG1|HSPA8|AHNAK
COVID323	RNA_Wilk_CD4+T-cells_patient-C2_Up	21	scRNA-seq, CD4+ T cells, SARS-CoV-2 vs Healthy, 16d post onset: A single-cell atlas of the peripheral immune response to severe COVID-19 {https://www.medrxiv.org/content/10.1101/2020.04.17.20069930v1.full.pdf}	2	-0.44	3187|6421	HNRNPH1|SFPQ
COVID326	RNA_Wilk_CD4+T-cells_patient-C3_Down	6	scRNA-seq, CD4+ T cells, SARS-CoV-2 vs Healthy, 9d post onset: A single-cell atlas of the peripheral immune response to severe COVID-19 {https://www.medrxiv.org/content/10.1101/2020.04.17.20069930v1.full.pdf}	1	-0.50	79026	AHNAK
COVID325	RNA_Wilk_CD4+T-cells_patient-C3_Up	15	scRNA-seq, CD4+ T cells, SARS-CoV-2 vs Healthy, 9d post onset: A single-cell atlas of the peripheral immune response to severe COVID-19 {https://www.medrxiv.org/content/10.1101/2020.04.17.20069930v1.full.pdf}	3	-1.23	3309|3320|3326	HSPA5|HSP90AA1|HSP90AB1
COVID328	RNA_Wilk_CD4+T-cells_patient-C4_Down	31	scRNA-seq, CD4+ T cells, SARS-CoV-2 vs Healthy, 9d post onset: A single-cell atlas of the peripheral immune response to severe COVID-19 {https://www.medrxiv.org/content/10.1101/2020.04.17.20069930v1.full.pdf}	7	-2.67	1915|1933|1938|7178|9295|10521|26986	EEF1A1|EEF1B2|EEF2|TPT1|SRSF11|DDX17|PABPC1
COVID327	RNA_Wilk_CD4+T-cells_patient-C4_Up	24	scRNA-seq, CD4+ T cells, SARS-CoV-2 vs Healthy, 9d post onset: A single-cell atlas of the peripheral immune response to severe COVID-19 {https://www.medrxiv.org/content/10.1101/2020.04.17.20069930v1.full.pdf}	3	-0.76	60|811|3936	ACTB|CALR|LCP1
COVID330	RNA_Wilk_CD4+T-cells_patient-C5_Down	32	scRNA-seq, CD4+ T cells, SARS-CoV-2 vs Healthy, 15d post onset: A single-cell atlas of the peripheral immune response to severe COVID-19 {https://www.medrxiv.org/content/10.1101/2020.04.17.20069930v1.full.pdf}	9	-4.08	1915|1933|1938|3945|6430|7178|10521|26986|79026	EEF1A1|EEF1B2|EEF2|LDHB|SRSF5|TPT1|DDX17|PABPC1|AHNAK
COVID332	RNA_Wilk_CD4+T-cells_patient-C6_Down	12	scRNA-seq, CD4+ T cells, SARS-CoV-2 vs Healthy, 2d post onset: A single-cell atlas of the peripheral immune response to severe COVID-19 {https://www.medrxiv.org/content/10.1101/2020.04.17.20069930v1.full.pdf}	4	-2.35	1915|1938|7178|10521	EEF1A1|EEF2|TPT1|DDX17
COVID331	RNA_Wilk_CD4+T-cells_patient-C6_Up	38	scRNA-seq, CD4+ T cells, SARS-CoV-2 vs Healthy, 2d post onset: A single-cell atlas of the peripheral immune response to severe COVID-19 {https://www.medrxiv.org/content/10.1101/2020.04.17.20069930v1.full.pdf}	1	-0.04	9188	DDX21
COVID334	RNA_Wilk_CD4+T-cells_patient-C7_Down	11	scRNA-seq, CD4+ T cells, SARS-CoV-2 vs Healthy, 12d post onset: A single-cell atlas of the peripheral immune response to severe COVID-19 {https://www.medrxiv.org/content/10.1101/2020.04.17.20069930v1.full.pdf}	2	-0.85	6430|10521	SRSF5|DDX17
COVID333	RNA_Wilk_CD4+T-cells_patient-C7_Up	8	scRNA-seq, CD4+ T cells, SARS-CoV-2 vs Healthy, 12d post onset: A single-cell atlas of the peripheral immune response to severe COVID-19 {https://www.medrxiv.org/content/10.1101/2020.04.17.20069930v1.full.pdf}	1	-0.41	3939	LDHA
COVID304	RNA_Wilk_CD8+T-cells_patient-C1A-mild_Down	22	scRNA-seq, CD8+ T cells, SARS-CoV-2 vs Healthy, 9d post onset: A single-cell atlas of the peripheral immune response to severe COVID-19 {https://www.medrxiv.org/content/10.1101/2020.04.17.20069930v1.full.pdf}	9	-5.60	71|1915|1933|1936|1938|3312|4666|7178|26986	ACTG1|EEF1A1|EEF1B2|EEF1D|EEF2|HSPA8|NACA|TPT1|PABPC1
COVID306	RNA_Wilk_CD8+T-cells_patient-C1B-severe_Down	9	scRNA-seq, CD8+ T cells, SARS-CoV-2 vs Healthy, 11d post onset: A single-cell atlas of the peripheral immune response to severe COVID-19 {https://www.medrxiv.org/content/10.1101/2020.04.17.20069930v1.full.pdf}	4	-2.88	1915|1938|7178|26986	EEF1A1|EEF2|TPT1|PABPC1
COVID308	RNA_Wilk_CD8+T-cells_patient-C2_Down	10	scRNA-seq, CD8+ T cells, SARS-CoV-2 vs Healthy, 16d post onset: A single-cell atlas of the peripheral immune response to severe COVID-19 {https://www.medrxiv.org/content/10.1101/2020.04.17.20069930v1.full.pdf}	3	-1.72	1915|1936|7178	EEF1A1|EEF1D|TPT1
COVID307	RNA_Wilk_CD8+T-cells_patient-C2_Up	10	scRNA-seq, CD8+ T cells, SARS-CoV-2 vs Healthy, 16d post onset: A single-cell atlas of the peripheral immune response to severe COVID-19 {https://www.medrxiv.org/content/10.1101/2020.04.17.20069930v1.full.pdf}	6	-5.09	60|3936|3956|6421|7431|8826	ACTB|LCP1|LGALS1|SFPQ|VIM|IQGAP1
COVID310	RNA_Wilk_CD8+T-cells_patient-C3_Down	5	scRNA-seq, CD8+ T cells, SARS-CoV-2 vs Healthy, 9d post onset: A single-cell atlas of the peripheral immune response to severe COVID-19 {https://www.medrxiv.org/content/10.1101/2020.04.17.20069930v1.full.pdf}	1	-0.57	79026	AHNAK
COVID309	RNA_Wilk_CD8+T-cells_patient-C3_Up	33	scRNA-seq, CD8+ T cells, SARS-CoV-2 vs Healthy, 9d post onset: A single-cell atlas of the peripheral immune response to severe COVID-19 {https://www.medrxiv.org/content/10.1101/2020.04.17.20069930v1.full.pdf}	16	-10.91	60|801|2023|3181|3309|3312|3320|3326|3329|3956|4173|5757|7431|10808|10963|203068	ACTB|CALM1|ENO1|HNRNPA2B1|HSPA5|HSPA8|HSP90AA1|HSP90AB1|HSPD1|LGALS1|MCM4|PTMA|VIM|HSPH1|STIP1|TUBB
COVID312	RNA_Wilk_CD8+T-cells_patient-C4_Down	31	scRNA-seq, CD8+ T cells, SARS-CoV-2 vs Healthy, 9d post onset: A single-cell atlas of the peripheral immune response to severe COVID-19 {https://www.medrxiv.org/content/10.1101/2020.04.17.20069930v1.full.pdf}	5	-1.43	1915|1938|4666|7178|26986	EEF1A1|EEF2|NACA|TPT1|PABPC1
COVID311	RNA_Wilk_CD8+T-cells_patient-C4_Up	22	scRNA-seq, CD8+ T cells, SARS-CoV-2 vs Healthy, 9d post onset: A single-cell atlas of the peripheral immune response to severe COVID-19 {https://www.medrxiv.org/content/10.1101/2020.04.17.20069930v1.full.pdf}	3	-0.84	60|811|3936	ACTB|CALR|LCP1
COVID314	RNA_Wilk_CD8+T-cells_patient-C5_Down	45	scRNA-seq, CD8+ T cells, SARS-CoV-2 vs Healthy, 15d post onset: A single-cell atlas of the peripheral immune response to severe COVID-19 {https://www.medrxiv.org/content/10.1101/2020.04.17.20069930v1.full.pdf}	10	-3.54	1655|1915|1933|1936|1938|4666|7178|10109|26986|79026	DDX5|EEF1A1|EEF1B2|EEF1D|EEF2|NACA|TPT1|ARPC2|PABPC1|AHNAK
COVID313	RNA_Wilk_CD8+T-cells_patient-C5_Up	43	scRNA-seq, CD8+ T cells, SARS-CoV-2 vs Healthy, 15d post onset: A single-cell atlas of the peripheral immune response to severe COVID-19 {https://www.medrxiv.org/content/10.1101/2020.04.17.20069930v1.full.pdf}	4	-0.58	3006|4001|4173|203068	H1-2|LMNB1|MCM4|TUBB
COVID316	RNA_Wilk_CD8+T-cells_patient-C6_Down	11	scRNA-seq, CD8+ T cells, SARS-CoV-2 vs Healthy, 2d post onset: A single-cell atlas of the peripheral immune response to severe COVID-19 {https://www.medrxiv.org/content/10.1101/2020.04.17.20069930v1.full.pdf}	4	-2.51	1655|1915|7178|79026	DDX5|EEF1A1|TPT1|AHNAK
COVID315	RNA_Wilk_CD8+T-cells_patient-C6_Up	41	scRNA-seq, CD8+ T cells, SARS-CoV-2 vs Healthy, 2d post onset: A single-cell atlas of the peripheral immune response to severe COVID-19 {https://www.medrxiv.org/content/10.1101/2020.04.17.20069930v1.full.pdf}	5	-1.00	2597|3939|4173|5698|5721	GAPDH|LDHA|MCM4|PSMB9|PSME2
COVID318	RNA_Wilk_CD8+T-cells_patient-C7_Down	12	scRNA-seq, CD8+ T cells, SARS-CoV-2 vs Healthy, 12d post onset: A single-cell atlas of the peripheral immune response to severe COVID-19 {https://www.medrxiv.org/content/10.1101/2020.04.17.20069930v1.full.pdf}	1	-0.28	10521	DDX17
COVID273	RNA_Wilk_Dendritic-cells_patient-C1A-mild_Up	40	scRNA-seq, Dendritic cells, SARS-CoV-2 vs Healthy, 9d post onset: A single-cell atlas of the peripheral immune response to severe COVID-19 {https://www.medrxiv.org/content/10.1101/2020.04.17.20069930v1.full.pdf}	1	-0.04	3309	HSPA5
COVID275	RNA_Wilk_Dendritic-cells_patient-C1B-severe_Up	15	scRNA-seq, Dendritic cells, SARS-CoV-2 vs Healthy, 11d post onset: A single-cell atlas of the peripheral immune response to severe COVID-19 {https://www.medrxiv.org/content/10.1101/2020.04.17.20069930v1.full.pdf}	1	-0.22	2289	FKBP5
COVID278	RNA_Wilk_Dendritic-cells_patient-C3_Up	11	scRNA-seq, Dendritic cells, SARS-CoV-2 vs Healthy, 9d post onset: A single-cell atlas of the peripheral immune response to severe COVID-19 {https://www.medrxiv.org/content/10.1101/2020.04.17.20069930v1.full.pdf}	6	-4.77	3309|3312|3320|3326|3329|10808	HSPA5|HSPA8|HSP90AA1|HSP90AB1|HSPD1|HSPH1
COVID281	RNA_Wilk_Dendritic-cells_patient-C4_Down	18	scRNA-seq, Dendritic cells, SARS-CoV-2 vs Healthy, 9d post onset: A single-cell atlas of the peripheral immune response to severe COVID-19 {https://www.medrxiv.org/content/10.1101/2020.04.17.20069930v1.full.pdf}	8	-5.36	217|1915|1938|5660|7178|7431|26986|51386	ALDH2|EEF1A1|EEF2|PSAP|TPT1|VIM|PABPC1|EIF3L
COVID283	RNA_Wilk_Dendritic-cells_patient-C5_Down	22	scRNA-seq, Dendritic cells, SARS-CoV-2 vs Healthy, 15d post onset: A single-cell atlas of the peripheral immune response to severe COVID-19 {https://www.medrxiv.org/content/10.1101/2020.04.17.20069930v1.full.pdf}	7	-3.65	1915|1933|1938|4673|7178|26986|51386	EEF1A1|EEF1B2|EEF2|NAP1L1|TPT1|PABPC1|EIF3L
COVID282	RNA_Wilk_Dendritic-cells_patient-C5_Up	73	scRNA-seq, Dendritic cells, SARS-CoV-2 vs Healthy, 15d post onset: A single-cell atlas of the peripheral immune response to severe COVID-19 {https://www.medrxiv.org/content/10.1101/2020.04.17.20069930v1.full.pdf}	18	-6.65	60|488|801|811|2023|2289|3309|3312|3326|3329|3939|3956|4001|4478|5464|7913|9601|10487	ACTB|ATP2A2|CALM1|CALR|ENO1|FKBP5|HSPA5|HSPA8|HSP90AB1|HSPD1|LDHA|LGALS1|LMNB1|MSN|PPA1|DEK|PDIA4|CAP1
COVID284	RNA_Wilk_Dendritic-cells_patient-C6_Up	16	scRNA-seq, Dendritic cells, SARS-CoV-2 vs Healthy, 2d post onset: A single-cell atlas of the peripheral immune response to severe COVID-19 {https://www.medrxiv.org/content/10.1101/2020.04.17.20069930v1.full.pdf}	1	-0.20	5226	PGD
COVID286	RNA_Wilk_Dendritic-cells_patient-C7_Down	26	scRNA-seq, Dendritic cells, SARS-CoV-2 vs Healthy, 12d post onset: A single-cell atlas of the peripheral immune response to severe COVID-19 {https://www.medrxiv.org/content/10.1101/2020.04.17.20069930v1.full.pdf}	5	-1.74	1655|1938|3187|10521|26986	DDX5|EEF2|HNRNPH1|DDX17|PABPC1
COVID285	RNA_Wilk_Dendritic-cells_patient-C7_Up	29	scRNA-seq, Dendritic cells, SARS-CoV-2 vs Healthy, 12d post onset: A single-cell atlas of the peripheral immune response to severe COVID-19 {https://www.medrxiv.org/content/10.1101/2020.04.17.20069930v1.full.pdf}	3	-0.59	60|2023|3956	ACTB|ENO1|LGALS1
COVID288	RNA_Wilk_NK-cells_patient-C1A-mild_Down	16	scRNA-seq, NK cells, SARS-CoV-2 vs Healthy, 9d post onset: A single-cell atlas of the peripheral immune response to severe COVID-19 {https://www.medrxiv.org/content/10.1101/2020.04.17.20069930v1.full.pdf}	5	-2.70	71|1915|1938|3312|7178	ACTG1|EEF1A1|EEF2|HSPA8|TPT1
COVID290	RNA_Wilk_NK-cells_patient-C1B-severe_Down	14	scRNA-seq, NK cells, SARS-CoV-2 vs Healthy, 11d post onset: A single-cell atlas of the peripheral immune response to severe COVID-19 {https://www.medrxiv.org/content/10.1101/2020.04.17.20069930v1.full.pdf}	1	-0.23	26986	PABPC1
COVID292	RNA_Wilk_NK-cells_patient-C2_Down	7	scRNA-seq, NK cells, SARS-CoV-2 vs Healthy, 16d post onset: A single-cell atlas of the peripheral immune response to severe COVID-19 {https://www.medrxiv.org/content/10.1101/2020.04.17.20069930v1.full.pdf}	1	-0.45	3312	HSPA8
COVID291	RNA_Wilk_NK-cells_patient-C2_Up	5	scRNA-seq, NK cells, SARS-CoV-2 vs Healthy, 16d post onset: A single-cell atlas of the peripheral immune response to severe COVID-19 {https://www.medrxiv.org/content/10.1101/2020.04.17.20069930v1.full.pdf}	2	-1.49	60|3187	ACTB|HNRNPH1
COVID294	RNA_Wilk_NK-cells_patient-C3_Down	8	scRNA-seq, NK cells, SARS-CoV-2 vs Healthy, 9d post onset: A single-cell atlas of the peripheral immune response to severe COVID-19 {https://www.medrxiv.org/content/10.1101/2020.04.17.20069930v1.full.pdf}	1	-0.41	79026	AHNAK
COVID293	RNA_Wilk_NK-cells_patient-C3_Up	25	scRNA-seq, NK cells, SARS-CoV-2 vs Healthy, 9d post onset: A single-cell atlas of the peripheral immune response to severe COVID-19 {https://www.medrxiv.org/content/10.1101/2020.04.17.20069930v1.full.pdf}	8	-4.13	60|3309|3312|3320|3326|3956|7431|10808	ACTB|HSPA5|HSPA8|HSP90AA1|HSP90AB1|LGALS1|VIM|HSPH1
COVID296	RNA_Wilk_NK-cells_patient-C4_Down	22	scRNA-seq, NK cells, SARS-CoV-2 vs Healthy, 9d post onset: A single-cell atlas of the peripheral immune response to severe COVID-19 {https://www.medrxiv.org/content/10.1101/2020.04.17.20069930v1.full.pdf}	2	-0.41	1938|7178	EEF2|TPT1
COVID295	RNA_Wilk_NK-cells_patient-C4_Up	24	scRNA-seq, NK cells, SARS-CoV-2 vs Healthy, 9d post onset: A single-cell atlas of the peripheral immune response to severe COVID-19 {https://www.medrxiv.org/content/10.1101/2020.04.17.20069930v1.full.pdf}	3	-0.76	60|811|10487	ACTB|CALR|CAP1
COVID298	RNA_Wilk_NK-cells_patient-C5_Down	29	scRNA-seq, NK cells, SARS-CoV-2 vs Healthy, 15d post onset: A single-cell atlas of the peripheral immune response to severe COVID-19 {https://www.medrxiv.org/content/10.1101/2020.04.17.20069930v1.full.pdf}	6	-2.16	1072|1915|1938|10109|26986|79026	CFL1|EEF1A1|EEF2|ARPC2|PABPC1|AHNAK
COVID300	RNA_Wilk_NK-cells_patient-C6_Down	4	scRNA-seq, NK cells, SARS-CoV-2 vs Healthy, 2d post onset: A single-cell atlas of the peripheral immune response to severe COVID-19 {https://www.medrxiv.org/content/10.1101/2020.04.17.20069930v1.full.pdf}	2	-1.69	1655|79026	DDX5|AHNAK
COVID302	RNA_Wilk_NK-cells_patient-C7_Down	30	scRNA-seq, NK cells, SARS-CoV-2 vs Healthy, 12d post onset: A single-cell atlas of the peripheral immune response to severe COVID-19 {https://www.medrxiv.org/content/10.1101/2020.04.17.20069930v1.full.pdf}	7	-2.76	1655|1938|6711|7178|23451|26986|79026	DDX5|EEF2|SPTBN1|TPT1|SF3B1|PABPC1|AHNAK
COVID043	RNA_Wyler_Caco-2_12h_Down	123	RNA-seq, Caco-2, SARS-CoV-2 vs uninfected, 12h: Bulk and single-cell gene expression profiling of SARS-CoV-2 infected human cell lines identifies molecular targets for therapeutic intervention {https://www.biorxiv.org/content/10.1101/2020.05.05.079194v1}	2	-0.00	174|213	AFP|ALB
COVID045	RNA_Wyler_Caco-2_24h_Down	32	RNA-seq, Caco-2, SARS-CoV-2 vs uninfected, 24h: Bulk and single-cell gene expression profiling of SARS-CoV-2 infected human cell lines identifies molecular targets for therapeutic intervention {https://www.biorxiv.org/content/10.1101/2020.05.05.079194v1}	1	-0.06	174	AFP
COVID046	RNA_Wyler_Caco-2_24h_Up	95	RNA-seq, Caco-2, SARS-CoV-2 vs uninfected, 24h: Bulk and single-cell gene expression profiling of SARS-CoV-2 infected human cell lines identifies molecular targets for therapeutic intervention {https://www.biorxiv.org/content/10.1101/2020.05.05.079194v1}	2	-0.01	5054|8349	SERPINE1|H2BC21
COVID047	RNA_Wyler_Calu-3_12h_Down	188	RNA-seq, Calu-3, SARS-CoV-2 vs uninfected, 12h: Bulk and single-cell gene expression profiling of SARS-CoV-2 infected human cell lines identifies molecular targets for therapeutic intervention {https://www.biorxiv.org/content/10.1101/2020.05.05.079194v1}	4	-0.00	2318|3956|4131|10382	FLNC|LGALS1|MAP1B|TUBB4A
COVID048	RNA_Wyler_Calu-3_12h_Up	300	RNA-seq, Calu-3, SARS-CoV-2 vs uninfected, 12h: Bulk and single-cell gene expression profiling of SARS-CoV-2 infected human cell lines identifies molecular targets for therapeutic intervention {https://www.biorxiv.org/content/10.1101/2020.05.05.079194v1}	9	-0.00	4343|5272|5696|5698|5721|6737|7052|7453|8239	MOV10|SERPINB9|PSMB8|PSMB9|PSME2|TRIM21|TGM2|WARS1|USP9X
COVID049	RNA_Wyler_Calu-3_24h_Down	300	RNA-seq, Calu-3, SARS-CoV-2 vs uninfected, 24h: Bulk and single-cell gene expression profiling of SARS-CoV-2 infected human cell lines identifies molecular targets for therapeutic intervention {https://www.biorxiv.org/content/10.1101/2020.05.05.079194v1}	11	-0.01	397|1808|1891|2052|2224|4638|5591|7168|7431|10493|79026	ARHGDIB|DPYSL2|ECH1|EPHX1|FDPS|MYLK|PRKDC|TPM1|VIM|VAT1|AHNAK
COVID050	RNA_Wyler_Calu-3_24h_Up	300	RNA-seq, Calu-3, SARS-CoV-2 vs uninfected, 24h: Bulk and single-cell gene expression profiling of SARS-CoV-2 infected human cell lines identifies molecular targets for therapeutic intervention {https://www.biorxiv.org/content/10.1101/2020.05.05.079194v1}	10	-0.00	3005|4343|5696|5698|5720|5721|6520|6737|7052|7453	H1-0|MOV10|PSMB8|PSMB9|PSME1|PSME2|SLC3A2|TRIM21|TGM2|WARS1
COVID051	RNA_Xiong_BALF_Down	300	RNA-seq, BALF, SARS-CoV-2 vs uninfected: Transcriptomic characteristics of bronchoalveolar lavage fluid and peripheral blood mononuclear cells in COVID-19 patients {https://www.tandfonline.com/ doi/full/10.1080/22221751.2020.1747363}	30	-2.33	47|396|1642|2316|2618|2934|3688|4000|4627|4926|5226|5339|5351|5447|5589|5976|6510|6520|6625|6628|7057|8570|8662|9343|9601|9961|10130|23277|23481|51593	ACLY|ARHGDIA|DDB1|FLNA|GART|GSN|ITGB1|LMNA|MYH9|NUMA1|PGD|PLEC|PLOD1|POR|PRKCSH|UPF1|SLC1A5|SLC3A2|SNRNP70|SNRPB|THBS1|KHSRP|EIF3B|EFTUD2|PDIA4|MVP|PDIA6|CLUH|PES1|SRRT
COVID052	RNA_Xiong_BALF_Up	300	RNA-seq, BALF, SARS-CoV-2 vs uninfected: Transcriptomic characteristics of bronchoalveolar lavage fluid and peripheral blood mononuclear cells in COVID-19 patients {https://www.tandfonline.com/ doi/full/10.1080/22221751.2020.1747363}	19	-0.34	1915|3006|3921|6128|6129|6130|6136|6160|6176|6181|6189|6201|6202|6210|6222|6230|6233|6711|7178	EEF1A1|H1-2|RPSA|RPL6|RPL7|RPL7A|RPL12|RPL31|RPLP1|RPLP2|RPS3A|RPS7|RPS8|RPS15A|RPS18|RPS25|RPS27A|SPTBN1|TPT1
COVID053	RNA_Xiong_PBMC_Down	257	RNA-seq, PBMC, SARS-CoV-2 vs uninfected: Transcriptomic characteristics of bronchoalveolar lavage fluid and peripheral blood mononuclear cells in COVID-19 patients {https://www.tandfonline.com/ doi/full/10.1080/22221751.2020.1747363}	4	-0.00	2|1292|5858|7169	A2M|COL6A2|PZP|TPM2
COVID054	RNA_Xiong_PBMC_Up	300	RNA-seq, PBMC, SARS-CoV-2 vs uninfected: Transcriptomic characteristics of bronchoalveolar lavage fluid and peripheral blood mononuclear cells in COVID-19 patients {https://www.tandfonline.com/ doi/full/10.1080/22221751.2020.1747363}	13	-0.03	506|586|1508|2023|2335|2597|3915|5052|9276|10935|23646|29088|51253	ATP5F1B|BCAT1|CTSB|ENO1|FN1|GAPDH|LAMC1|PRDX1|COPB2|PRDX3|PLD3|MRPL15|MRPL37
COVID361	RNA_Zhang_B-cells_moderate-only_Up	28	scRNA-seq, B cells, Moderate SARS-CoV-2 vs Healthy donors, Post admission: Single-cell landscape of immunological responses in patients with COVID-19 {https://www.nature.com/articles/s41590-020-0762-x#Sec28}	3	-0.62	5720|5777|8115	PSME1|PTPN6|TCL1A
COVID362	RNA_Zhang_B-cells_severe-and-moderate_Up	74	scRNA-seq, B cells, Severe and moderate SARS-CoV-2 vs Healthy donors, Post admission: Single-cell landscape of immunological responses in patients with COVID-19 {https://www.nature.com/articles/s41590-020-0762-x#Sec28}	6	-0.54	5479|5696|5698|5721|10923|51237	PPIB|PSMB8|PSMB9|PSME2|SUB1|MZB1
COVID360	RNA_Zhang_B-cells_severe-only_Up	81	scRNA-seq, B cells, Severe SARS-CoV-2 vs Healthy donors, Post admission: Single-cell landscape of immunological responses in patients with COVID-19 {https://www.nature.com/articles/s41590-020-0762-x#Sec28}	19	-6.61	302|506|811|821|1192|2597|2923|3069|3309|3956|5034|5686|5688|6238|7184|7295|9601|10130|10549	ANXA2|ATP5F1B|CALR|CANX|CLIC1|GAPDH|PDIA3|HDLBP|HSPA5|LGALS1|P4HB|PSMA5|PSMA7|RRBP1|HSP90B1|TXN|PDIA4|PDIA6|PRDX4
COVID352	RNA_Zhang_Monocytes_moderate-only_Up	26	scRNA-seq, Monocytes, Moderate SARS-CoV-2 vs Healthy donors, Post admission: Single-cell landscape of immunological responses in patients with COVID-19 {https://www.nature.com/articles/s41590-020-0762-x#Sec28}	2	-0.33	4082|5721	MARCKS|PSME2
COVID353	RNA_Zhang_Monocytes_severe-and-moderate_Up	127	scRNA-seq, Monocytes, Severe and moderate SARS-CoV-2 vs Healthy donors, Post admission: Single-cell landscape of immunological responses in patients with COVID-19 {https://www.nature.com/articles/s41590-020-0762-x#Sec28}	7	-0.18	1509|5685|5687|5698|6741|83706|91624	CTSD|PSMA4|PSMA6|PSMB9|SSB|FERMT3|NEXN
COVID351	RNA_Zhang_Monocytes_severe-only_Up	47	scRNA-seq, Monocytes, Severe SARS-CoV-2 vs Healthy donors, Post admission: Single-cell landscape of immunological responses in patients with COVID-19 {https://www.nature.com/articles/s41590-020-0762-x#Sec28}	12	-4.79	309|506|1508|1992|2289|3006|3320|4001|5223|5226|5696|7184	ANXA6|ATP5F1B|CTSB|SERPINB1|FKBP5|H1-2|HSP90AA1|LMNB1|PGAM1|PGD|PSMB8|HSP90B1
COVID356	RNA_Zhang_NK-cells_severe-and-moderate_Up	95	scRNA-seq, NK cells, Severe and moderate SARS-CoV-2 vs Healthy donors, Post admission: Single-cell landscape of immunological responses in patients with COVID-19 {https://www.nature.com/articles/s41590-020-0762-x#Sec28}	8	-0.66	60|302|5686|5696|5698|5721|5777|11151	ACTB|ANXA2|PSMA5|PSMB8|PSMB9|PSME2|PTPN6|CORO1A
COVID354	RNA_Zhang_NK-cells_severe-only_Up	45	scRNA-seq, NK cells, Severe SARS-CoV-2 vs Healthy donors, Post admission: Single-cell landscape of immunological responses in patients with COVID-19 {https://www.nature.com/articles/s41590-020-0762-x#Sec28}	6	-1.28	811|1192|2289|3956|5685|10096	CALR|CLIC1|FKBP5|LGALS1|PSMA4|ACTR3
COVID358	RNA_Zhang_T-cells_moderate-only_Up	18	scRNA-seq, T cells, Moderate SARS-CoV-2 vs Healthy donors, Post admission: Single-cell landscape of immunological responses in patients with COVID-19 {https://www.nature.com/articles/s41590-020-0762-x#Sec28}	1	-0.17	309	ANXA6
COVID359	RNA_Zhang_T-cells_severe-and-moderate_Up	139	scRNA-seq, T cells, Severe and moderate SARS-CoV-2 vs Healthy donors, Post admission: Single-cell landscape of immunological responses in patients with COVID-19 {https://www.nature.com/articles/s41590-020-0762-x#Sec28}	16	-2.01	60|71|302|1072|1192|1891|3956|5686|5696|5698|5721|5777|10096|10487|11151|83706	ACTB|ACTG1|ANXA2|CFL1|CLIC1|ECH1|LGALS1|PSMA5|PSMB8|PSMB9|PSME2|PTPN6|ACTR3|CAP1|CORO1A|FERMT3
COVID357	RNA_Zhang_T-cells_severe-only_Up	79	scRNA-seq, T cells, Severe SARS-CoV-2 vs Healthy donors, Post admission: Single-cell landscape of immunological responses in patients with COVID-19 {https://www.nature.com/articles/s41590-020-0762-x#Sec28}	6	-0.46	506|811|1992|2950|5688|7171	ATP5F1B|CALR|SERPINB1|GSTP1|PSMA7|TPM4
COVID226	Translatome_Bojkova_Caco-2_10h_Down	83	Translatome, Caco-2, SARS-CoV-2 vs Control, 10h: SARS-CoV-2 infected host cell proteomics reveal potential therapy targets {https://www.nature.com/articles/s41586-020-2332-7}	21	-7.87	216|217|335|1192|1915|3476|3921|4171|4733|5660|5688|5719|6125|6194|6500|9136|9221|10236|10539|55752|56886	ALDH1A1|ALDH2|APOA1|CLIC1|EEF1A1|IGBP1|RPSA|MCM2|DRG1|PSAP|PSMA7|PSMD13|RPL5|RPS6|SKP1|RRP9|NOLC1|HNRNPR|GLRX3|SEPTIN11|UGGT1
COVID228	Translatome_Bojkova_Caco-2_24h_Down	170	Translatome, Caco-2, SARS-CoV-2 vs Control, 24h: SARS-CoV-2 infected host cell proteomics reveal potential therapy targets {https://www.nature.com/articles/s41586-020-2332-7}	34	-9.34	174|216|217|307|1508|1509|1639|1891|1915|2318|2950|3005|3006|3157|3921|3939|4191|5111|5447|5660|5832|5861|6431|6500|6510|6513|7184|7358|8239|9601|10128|10935|22913|81892	AFP|ALDH1A1|ALDH2|ANXA4|CTSB|CTSD|DCTN1|ECH1|EEF1A1|FLNC|GSTP1|H1-0|H1-2|HMGCS1|RPSA|LDHA|MDH2|PCNA|POR|PSAP|ALDH18A1|RAB1A|SRSF6|SKP1|SLC1A5|SLC2A1|HSP90B1|UGDH|USP9X|PDIA4|LRPPRC|PRDX3|RALY|SLIRP
COVID229	Translatome_Bojkova_Caco-2_24h_Up	44	Translatome, Caco-2, SARS-CoV-2 vs Control, 24h: SARS-CoV-2 infected host cell proteomics reveal potential therapy targets {https://www.nature.com/articles/s41586-020-2332-7}	11	-4.35	1938|2023|2107|5713|6202|6418|7150|7534|8565|10153|84817	EEF2|ENO1|ETF1|PSMD7|RPS8|SET|TOP1|YWHAZ|YARS1|CEBPZ|TXNDC17
COVID230	Translatome_Bojkova_Caco-2_2h_Down	18	Translatome, Caco-2, SARS-CoV-2 vs Control, 2h: SARS-CoV-2 infected host cell proteomics reveal potential therapy targets {https://www.nature.com/articles/s41586-020-2332-7}	3	-1.04	3476|10128|57418	IGBP1|LRPPRC|WDR18
COVID231	Translatome_Bojkova_Caco-2_2h_Up	13	Translatome, Caco-2, SARS-CoV-2 vs Control, 2h: SARS-CoV-2 infected host cell proteomics reveal potential therapy targets {https://www.nature.com/articles/s41586-020-2332-7}	1	-0.25	6726	SRP9
COVID232	Translatome_Bojkova_Caco-2_6h_Down	18	Translatome, Caco-2, SARS-CoV-2 vs Control, 6h: SARS-CoV-2 infected host cell proteomics reveal potential therapy targets {https://www.nature.com/articles/s41586-020-2332-7}	5	-2.45	1891|2969|3069|5702|27043	ECH1|GTF2I|HDLBP|PSMC3|PELP1
COVID198	Ubiquitinome_Stukalov_A549-ACE2_24h_Down	196	Ubiquitinome, A549-ACE2, SARS-CoV-2 vs Mock, 24h: Multi-level proteomics reveals host-perturbation strategies of SARS-CoV-2 and SARS-CoV {https://www.biorxiv.org/content/10.1101/2020.06.17.156455v1}	55	-22.07	226|230|682|908|1072|1314|1642|2023|2547|3005|3006|3185|3303|3329|3939|4343|4670|4904|5042|5223|5518|5886|5887|5931|6124|6130|6176|6181|6187|6191|6426|6427|6635|6726|6749|7175|7277|7341|7415|7529|7531|7534|8359|8668|8761|8882|10929|11164|11335|11338|22818|25814|26227|26986|84790	ALDOA|ALDOC|BSG|CCT6A|CFL1|COPA|DDB1|ENO1|XRCC6|H1-0|H1-2|HNRNPF|HSPA1A|HSPD1|LDHA|MOV10|HNRNPM|YBX1|PABPC3|PGAM1|PPP2R1A|RAD23A|RAD23B|RBBP7|RPL4|RPL7A|RPLP1|RPLP2|RPS2|RPS4X|SRSF1|SRSF2|SNRPE|SRP9|SSRP1|TPR|TUBA4A|SUMO1|VCP|YWHAB|YWHAE|YWHAZ|H4C1|EIF3I|PABPC4|ZPR1|SRSF8|NUDT5|CBX3|U2AF2|COPZ1|ATXN10|PHGDH|PABPC1|TUBA1C
COVID199	Ubiquitinome_Stukalov_A549-ACE2_24h_Up	300	Ubiquitinome, A549-ACE2, SARS-CoV-2 vs Mock, 24h: Multi-level proteomics reveals host-perturbation strategies of SARS-CoV-2 and SARS-CoV {https://www.biorxiv.org/content/10.1101/2020.06.17.156455v1}	61	-16.76	142|216|226|396|440|821|908|1152|1642|1915|1917|1937|1938|1973|2023|2316|2539|2665|3069|3192|3303|3308|3309|3311|3312|3320|3324|3326|4175|4478|5052|5111|5217|5226|5339|5725|6122|6188|6421|6520|6738|6767|6888|7184|7317|7345|7414|7431|7874|8665|9188|9352|9991|10291|10694|10963|10971|11124|26156|55661|123169	PARP1|ALDH1A1|ALDOA|ARHGDIA|ASNS|CANX|CCT6A|CKB|DDB1|EEF1A1|EEF1A2|EEF1G|EEF2|EIF4A1|ENO1|FLNA|G6PD|GDI2|HDLBP|HNRNPU|HSPA1A|HSPA4|HSPA5|HSPA7|HSPA8|HSP90AA1|HSP90AA2P|HSP90AB1|MCM6|MSN|PRDX1|PCNA|PFN2|PGD|PLEC|PTBP1|RPL3|RPS3|SFPQ|SLC3A2|RO60|ST13|TALDO1|HSP90B1|UBA1|UCHL1|VCL|VIM|USP7|EIF3F|DDX21|TXNL1|PTBP3|SF3A1|CCT8|STIP1|YWHAQ|FAF1|RSL1D1|DDX27|LEO1
COVID200	Ubiquitinome_Stukalov_A549-ACE2_6h_Down	250	Ubiquitinome, A549-ACE2, SARS-CoV-2 vs Mock, 6h: Multi-level proteomics reveals host-perturbation strategies of SARS-CoV-2 and SARS-CoV {https://www.biorxiv.org/content/10.1101/2020.06.17.156455v1}	68	-26.39	16|47|58|59|60|70|71|191|216|226|1152|1213|1655|1984|2023|2194|3006|3009|3024|3185|3192|3303|4171|4627|4628|4830|4831|4869|5052|5111|5684|5687|5700|5718|6124|6128|6130|6132|6138|6141|6191|6194|6223|6749|6950|7175|7247|7295|7919|8078|8125|8239|8340|8349|8565|8668|8761|9295|10055|10539|10594|10694|11051|22818|23646|26986|55110|56648	AARS1|ACLY|ACTA1|ACTA2|ACTB|ACTC1|ACTG1|AHCY|ALDH1A1|ALDOA|CKB|CLTC|DDX5|EIF5A|ENO1|FASN|H1-2|H1-5|H1-1|HNRNPF|HNRNPU|HSPA1A|MCM2|MYH9|MYH10|NME1|NME2|NPM1|PRDX1|PCNA|PSMA3|PSMA6|PSMC1|PSMD12|RPL4|RPL6|RPL7A|RPL8|RPL15|RPL18|RPS4X|RPS6|RPS19|SSRP1|TCP1|TPR|TSN|TXN|DDX39B|USP5|ANP32A|USP9X|H2BC13|H2BC21|YARS1|EIF3I|PABPC4|SRSF11|SAE1|GLRX3|PRPF8|CCT8|NUDT21|COPZ1|PLD3|PABPC1|MAGOHB|EIF5A2
COVID201	Ubiquitinome_Stukalov_A549-ACE2_6h_Up	100	Ubiquitinome, A549-ACE2, SARS-CoV-2 vs Mock, 6h: Multi-level proteomics reveals host-perturbation strategies of SARS-CoV-2 and SARS-CoV {https://www.biorxiv.org/content/10.1101/2020.06.17.156455v1}	40	-22.56	226|302|304|308|1642|1915|1973|3006|3068|3150|3183|3192|3312|3320|3324|3326|3646|3939|4666|4869|5036|5202|5216|6128|6132|6135|6147|6181|6187|6188|6202|6510|7170|7203|7317|7430|8340|10236|10594|84790	ALDOA|ANXA2|ANXA2P2|ANXA5|DDB1|EEF1A1|EIF4A1|H1-2|HDGF|HMGN1|HNRNPC|HNRNPU|HSPA8|HSP90AA1|HSP90AA2P|HSP90AB1|EIF3E|LDHA|NACA|NPM1|PA2G4|PFDN2|PFN1|RPL6|RPL8|RPL11|RPL23A|RPLP2|RPS2|RPS3|RPS8|SLC1A5|TPM3|CCT3|UBA1|EZR|H2BC13|HNRNPR|PRPF8|TUBA1C

## Sheet: GeneLists
GeneID	Symbol	Total	COVID039: RNA_Sun_Calu-3_24h_Down	COVID037: RNA_Sun_Calu-3_12h_Down	COVID200: Ubiquitinome_Stukalov_A549-ACE2_6h_Down	COVID135: Proteome_Stukalov_A549-ACE2_24h_Up	COVID201: Ubiquitinome_Stukalov_A549-ACE2_6h_Up	COVID198: Ubiquitinome_Stukalov_A549-ACE2_24h_Down	COVID172: Proteome_Stukalov_A549_72h_ORF3_Down	COVID199: Ubiquitinome_Stukalov_A549-ACE2_24h_Up	COVID341: RNA_Wilk_B-cells_patient-C3_Up	COVID309: RNA_Wilk_CD8+T-cells_patient-C3_Up	COVID062: Phosphoproteome_Bouhaddou_Vero_E6_2h_Up	COVID345: RNA_Wilk_B-cells_patient-C5_Up	COVID058: Phosphoproteome_Bouhaddou_Vero_E6_12h_Up	COVID235: Phosphoproteome_Klann_Caco-2_24h_Up	COVID131: Phosphoproteome_Stukalov_A549-ACE2_24h_Up	COVID204: Proteome_Li_Urine-severe-vs-healthy_Up	COVID066: Phosphoproteome_Bouhaddou_Vero_E6_8h_Up	COVID228: Translatome_Bojkova_Caco-2_24h_Down	COVID060: Phosphoproteome_Bouhaddou_Vero_E6_24h_Up	COVID064: Phosphoproteome_Bouhaddou_Vero_E6_4h_Up	COVID320: RNA_Wilk_CD4+T-cells_patient-C1A-mild_Down	COVID256: RNA_Wilk_CD14+Monocytes_patient-C6_Up	COVID343: RNA_Wilk_B-cells_patient-C4_Up	COVID226: Translatome_Bojkova_Caco-2_10h_Down	COVID257: RNA_Wilk_CD14+Monocytes_patient-C6_Down	COVID254: RNA_Wilk_CD14+Monocytes_patient-C5_Up	COVID366: Interactome_Laurent_HEK293_24h_NSP1	COVID139: Proteome_Stukalov_A549_72h_E_Up	COVID238: RNA_Lieberman_Nasopharynx_Infected_vs_Neg_Down	COVID138: Proteome_Stukalov_A549_72h_E_Down	COVID282: RNA_Wilk_Dendritic-cells_patient-C5_Up	COVID360: RNA_Zhang_B-cells_severe-only_Up	COVID009: RNA_Blanco-Melo_A549-ACE2_Down	COVID249: RNA_Wilk_CD14+Monocytes_patient-C2_Down	COVID337: RNA_Wilk_B-cells_patient-C1B-severe_Up	COVID304: RNA_Wilk_CD8+T-cells_patient-C1A-mild_Down	COVID208: Proteome_Li_Urine-recovery-vs-healthy_Up	COVID281: RNA_Wilk_Dendritic-cells_patient-C4_Down	COVID253: RNA_Wilk_CD14+Monocytes_patient-C4_Down	COVID173: Proteome_Stukalov_A549_72h_ORF3_Up	COVID307: RNA_Wilk_CD8+T-cells_patient-C2_Up	COVID166: Proteome_Stukalov_A549_72h_NSP8_Down	COVID351: RNA_Zhang_Monocytes_severe-only_Up	COVID278: RNA_Wilk_Dendritic-cells_patient-C3_Up	COVID245: RNA_Wilk_CD14+Monocytes_patient-C1A-mild_Down	COVID170: Proteome_Stukalov_A549_72h_N_Down	COVID140: Proteome_Stukalov_A549_72h_M_Down
79026	AHNAK	43	1	1	0	0	0	0	0	0	0	0	1	0	1	1	1	0	0	0	0	0	0	0	0	0	1	0	0	1	0	0	0	0	1	1	0	0	0	0	0	0	0	0	0	0	1	0	0
1915	EEF1A1	41	1	1	0	0	1	0	0	1	0	0	0	0	0	0	0	0	0	1	0	0	1	0	0	1	1	0	0	0	1	0	0	0	0	1	0	1	0	1	1	0	0	1	0	0	1	0	0
1938	EEF2	37	0	0	0	0	0	0	0	1	0	0	0	0	0	0	0	0	1	0	0	0	1	0	0	0	1	0	0	0	1	0	0	0	0	1	0	1	0	1	1	0	0	0	0	0	1	0	0
26986	PABPC1	36	0	0	1	0	0	1	0	0	0	0	0	0	0	0	0	0	0	0	0	0	1	0	0	0	1	0	0	0	0	0	0	0	0	1	0	1	0	1	1	0	0	0	0	0	1	0	0
7178	TPT1	34	0	0	0	0	0	0	0	0	0	0	0	0	0	0	0	0	0	0	0	0	1	0	0	0	1	0	0	0	0	0	0	0	0	1	0	1	0	1	1	0	0	0	0	0	1	0	0
3309	HSPA5	33	0	0	0	0	0	0	0	1	1	1	0	1	0	0	0	0	0	0	0	0	0	0	1	0	0	1	0	0	0	0	1	1	0	0	1	0	0	0	0	0	0	0	0	1	0	1	0
4082	MARCKS	26	0	0	0	0	0	0	1	0	0	0	0	0	0	1	1	1	0	0	0	0	0	0	0	0	0	0	0	0	0	0	0	0	0	1	0	0	0	0	0	0	0	0	0	0	0	0	0
60	ACTB	25	1	1	1	0	0	0	0	0	0	1	0	0	0	0	1	0	0	0	0	1	0	1	1	0	0	1	0	0	0	0	1	0	0	0	0	0	0	0	0	0	1	0	0	0	0	0	0
3312	HSPA8	24	0	0	0	0	1	0	0	1	1	1	0	1	0	0	0	0	0	0	0	0	1	0	0	0	0	1	0	0	0	0	1	0	0	1	0	1	0	0	0	0	0	0	0	1	0	0	0
5660	PSAP	24	1	1	0	0	0	0	0	0	0	0	0	0	0	0	0	0	0	1	0	0	0	0	1	1	1	0	0	0	0	0	0	0	1	1	1	0	0	1	1	1	0	0	0	0	0	0	0
4673	NAP1L1	23	0	0	0	0	0	0	0	0	0	0	0	0	0	0	0	0	0	0	0	0	1	0	0	0	1	0	0	0	0	0	0	0	0	1	0	0	0	0	1	0	0	0	0	0	1	0	0
3956	LGALS1	22	0	0	0	1	0	0	0	0	0	1	0	0	0	0	0	0	0	0	0	1	0	1	0	0	0	1	0	0	0	0	1	1	1	0	0	0	0	0	0	0	1	0	0	0	0	0	0
811	CALR	21	1	1	0	0	0	0	0	0	1	0	0	1	0	0	0	1	0	0	0	0	0	0	1	0	0	1	0	0	0	0	1	1	0	0	1	0	0	0	0	0	0	0	0	0	0	0	0
3939	LDHA	21	1	0	0	0	1	1	0	0	1	0	0	1	0	0	0	0	0	1	0	0	0	1	1	0	0	1	0	0	0	0	1	0	0	0	1	0	0	0	0	0	0	0	0	0	0	0	0
4343	MOV10	20	0	0	0	0	0	1	0	0	0	0	0	0	0	0	0	0	0	0	0	0	0	0	0	0	0	0	0	0	0	0	0	0	0	0	0	0	0	0	0	0	0	0	0	0	0	0	0
4000	LMNA	20	0	0	0	1	0	0	0	0	0	0	0	0	1	1	1	1	0	0	0	0	0	0	0	0	0	0	0	0	0	0	0	0	0	0	0	0	0	0	0	0	0	0	0	0	0	0	0
7184	HSP90B1	19	1	1	0	0	0	0	0	1	1	0	0	1	0	0	0	1	0	1	0	0	0	0	1	0	0	1	0	0	0	0	0	1	0	0	1	0	0	0	0	1	0	0	1	0	0	0	0
3326	HSP90AB1	19	1	0	0	0	1	0	0	1	1	1	1	0	1	0	0	0	1	0	0	1	0	0	0	0	1	1	0	0	0	0	1	0	0	1	0	0	0	0	0	0	0	0	0	1	0	0	0
2597	GAPDH	18	0	0	0	0	0	0	1	0	1	0	0	1	1	0	0	0	0	0	1	0	0	1	1	0	0	1	0	0	1	1	0	1	0	0	0	0	0	0	0	0	0	0	0	0	0	0	1
71	ACTG1	18	1	0	1	1	0	0	1	0	0	0	0	1	0	0	1	0	0	0	0	0	1	0	0	0	0	0	0	0	0	0	0	0	0	0	0	1	0	0	0	0	0	0	0	0	1	0	0
213	ALB	18	0	0	0	0	0	0	0	0	0	0	0	0	0	0	0	0	0	0	0	0	0	0	0	0	0	0	0	1	0	0	0	0	0	0	0	0	0	0	0	0	0	0	0	0	0	0	0
2023	ENO1	18	0	1	1	0	0	1	0	1	1	1	0	0	0	0	0	0	0	0	0	0	0	1	1	0	0	1	0	0	0	0	1	0	0	0	0	0	0	0	0	0	0	0	0	0	0	0	0
4666	NACA	18	1	0	0	0	1	0	1	0	0	0	0	0	0	0	0	0	0	0	0	0	1	0	0	0	0	0	0	0	0	0	0	0	0	1	0	1	0	0	1	0	0	0	0	0	1	0	0
4173	MCM4	18	1	1	0	0	0	0	1	0	0	1	1	0	1	0	0	0	1	0	0	1	0	0	0	0	0	0	0	0	0	0	0	0	0	0	0	0	0	0	0	0	0	0	0	0	0	0	1
4869	NPM1	17	1	0	1	0	1	0	0	0	0	0	1	0	1	0	0	0	1	0	1	1	0	0	0	0	0	0	0	1	0	0	0	0	0	0	0	0	0	0	0	0	0	0	0	0	0	0	0
392	ARHGAP1	17	0	0	0	1	0	0	0	0	0	0	1	0	0	1	1	0	0	0	0	0	0	0	0	0	0	0	0	0	0	0	0	0	0	0	0	0	0	0	0	0	0	0	0	0	0	0	0
813	CALU	17	1	1	0	0	0	0	0	0	1	0	0	0	0	0	0	0	0	0	0	0	0	0	0	0	0	0	0	0	0	0	0	0	0	0	1	0	0	0	0	0	0	0	0	0	0	0	0
4001	LMNB1	17	1	1	0	0	0	0	0	0	0	0	0	0	0	1	0	0	0	0	0	0	0	1	0	0	0	1	0	0	0	0	1	0	0	0	0	0	0	0	0	0	0	0	1	0	0	0	0
7431	VIM	17	0	1	0	0	0	0	0	1	1	1	0	0	0	0	0	0	0	0	0	0	0	0	0	0	0	0	0	0	0	0	0	0	1	0	1	0	0	1	0	0	1	0	0	0	0	0	0
4131	MAP1B	17	0	0	0	1	0	0	0	0	0	0	1	0	1	0	1	0	1	0	1	1	0	0	0	0	0	0	0	0	0	0	0	0	0	0	0	0	0	0	0	0	0	0	0	0	0	0	0
10521	DDX17	17	0	0	0	0	0	0	0	0	0	0	0	0	0	1	0	0	0	0	1	0	1	0	0	0	1	0	0	0	0	0	0	0	0	0	0	0	0	0	0	0	0	0	0	0	0	0	0
217	ALDH2	17	1	1	0	0	0	0	0	0	0	0	0	0	0	0	0	0	0	1	0	0	0	0	0	1	1	0	0	0	0	0	0	0	0	1	0	0	0	1	1	0	0	0	0	0	1	0	0
6238	RRBP1	17	0	0	0	0	0	0	0	0	1	0	0	1	0	0	0	0	1	0	0	0	0	1	1	0	0	1	0	0	0	0	0	1	0	0	1	0	0	0	0	0	0	0	0	0	0	0	0
3006	H1-2	16	0	0	1	0	1	1	0	0	0	0	0	0	0	1	0	0	0	1	0	0	0	0	0	0	0	0	0	0	0	0	0	0	0	0	0	0	0	0	0	0	0	0	1	0	0	0	0
1508	CTSB	16	0	0	0	0	0	0	0	0	0	0	0	0	0	0	0	0	0	1	0	0	0	1	0	0	0	1	0	0	0	0	0	0	0	0	0	0	0	0	0	0	0	0	1	0	0	0	0
3320	HSP90AA1	16	0	0	0	0	1	0	0	1	1	1	0	0	0	0	0	0	0	0	0	0	0	0	0	0	0	1	0	0	0	0	0	0	0	0	0	0	0	0	0	1	0	0	1	1	0	0	0
1655	DDX5	16	0	0	1	0	0	0	0	0	0	0	0	0	0	1	0	0	0	0	0	0	0	0	0	0	1	0	0	0	0	0	0	0	0	0	0	0	0	0	0	0	0	0	0	0	0	0	0
3005	H1-0	15	0	0	0	0	0	1	0	0	0	0	0	0	0	0	0	0	0	1	0	0	0	1	0	0	0	0	0	1	0	0	0	0	0	0	0	0	0	0	0	0	0	0	0	0	0	0	0
9601	PDIA4	15	0	1	0	0	0	0	0	0	1	0	0	1	0	0	0	0	0	1	0	0	0	0	1	0	0	0	0	0	0	0	1	1	0	0	1	0	0	0	0	0	0	0	0	0	0	0	0
5591	PRKDC	15	1	1	0	0	0	0	0	0	0	0	0	0	0	1	0	0	1	0	0	1	0	0	0	0	0	0	0	0	0	0	0	0	0	0	0	0	0	0	0	0	0	0	0	0	0	0	0
10130	PDIA6	14	1	0	0	0	0	0	0	0	1	0	0	1	0	0	0	0	0	0	0	0	0	0	1	0	0	0	0	0	0	1	0	1	0	0	1	0	0	0	0	0	0	0	0	0	0	1	1
821	CANX	14	1	0	0	0	0	0	0	1	1	0	0	1	0	0	0	0	0	0	0	0	0	0	1	0	0	0	0	1	0	0	0	1	0	0	1	0	0	0	0	1	0	0	0	0	0	0	0
7430	EZR	14	1	1	0	0	1	0	0	0	0	0	0	0	0	0	0	0	1	0	0	0	0	1	0	0	0	0	0	0	0	0	0	0	1	0	0	0	0	0	0	0	0	0	0	0	0	1	0
5339	PLEC	14	0	0	0	0	0	0	0	1	0	0	1	0	1	1	0	0	1	0	1	1	0	0	0	0	0	0	0	0	0	0	0	0	0	0	0	0	0	0	0	0	0	0	0	0	0	0	0
7057	THBS1	14	0	0	0	0	0	0	0	0	0	0	0	0	0	0	0	0	0	0	0	0	0	0	0	0	0	0	0	0	0	0	0	0	1	0	0	0	0	0	0	0	0	0	0	0	0	0	0
216	ALDH1A1	14	0	0	1	1	0	0	0	1	0	0	1	0	1	1	0	0	1	1	0	0	0	0	0	1	1	0	0	0	0	0	0	0	0	0	0	0	1	0	0	0	0	0	0	0	0	0	0
302	ANXA2	14	1	1	0	1	1	0	0	0	0	0	0	0	0	0	0	0	0	0	0	0	0	1	0	0	0	1	0	0	0	0	0	1	1	0	0	0	0	0	0	0	0	0	0	0	0	0	0
2950	GSTP1	13	0	0	0	0	0	0	0	0	0	0	0	0	0	0	0	0	0	1	0	0	0	0	0	0	1	0	0	0	0	0	0	0	0	1	0	0	1	0	1	0	0	0	0	0	1	0	0
10923	SUB1	13	0	0	0	0	0	0	1	0	1	0	0	1	0	0	0	0	0	0	0	0	0	0	1	0	0	0	0	0	0	1	0	0	0	0	1	0	0	0	0	0	0	0	0	0	0	0	1
23646	PLD3	13	0	0	1	0	0	0	0	0	0	0	0	0	0	0	0	0	0	0	0	0	0	0	0	0	0	0	0	0	0	1	0	0	0	0	0	0	0	0	0	0	0	0	0	0	0	0	0
2923	PDIA3	13	1	1	0	0	0	0	0	0	1	0	0	1	0	0	0	0	0	0	0	0	0	0	0	0	0	1	0	0	0	0	0	1	0	0	0	0	0	0	0	1	0	0	0	0	0	0	0
3192	HNRNPU	13	0	0	1	0	1	0	1	1	0	0	0	0	0	1	0	0	0	0	0	0	0	0	0	0	0	0	0	0	0	1	0	0	0	0	0	0	0	0	0	0	0	0	0	0	0	0	1
7453	WARS1	12	0	0	0	0	0	0	0	0	0	0	0	1	0	0	0	0	0	0	0	0	0	0	1	0	0	0	0	0	0	0	0	0	0	0	1	0	0	0	0	0	0	0	0	0	0	0	0
1509	CTSD	12	0	0	0	0	0	0	0	0	0	0	0	0	0	0	0	0	0	1	0	0	0	1	0	0	0	0	0	0	0	0	0	0	0	0	0	0	1	0	0	1	0	0	0	0	0	0	0
3069	HDLBP	12	0	0	0	0	0	0	0	1	1	0	0	1	0	0	0	0	0	0	0	0	0	0	1	0	0	0	0	0	0	0	0	1	0	0	1	0	0	0	0	0	0	0	0	0	0	0	0
23344	ESYT1	12	0	0	0	0	0	0	0	0	0	0	0	0	0	0	0	0	0	0	0	0	0	0	0	0	0	0	0	0	0	0	0	0	0	0	0	0	0	0	0	0	0	0	0	0	0	0	0
4926	NUMA1	12	0	0	0	0	0	0	0	0	0	0	1	0	1	1	1	0	1	0	0	1	0	0	0	0	0	0	0	0	0	0	0	0	0	0	0	0	0	0	0	0	0	0	0	0	0	0	0
23640	HSPBP1	12	0	0	0	0	0	0	0	0	0	0	0	0	0	0	0	0	0	0	1	0	0	0	0	0	0	0	0	0	0	0	0	0	0	0	0	0	0	0	0	0	0	0	0	0	0	0	0
10970	CKAP4	12	0	0	0	0	0	0	0	0	1	0	0	0	0	0	0	0	0	0	0	0	0	1	1	0	0	0	0	0	0	0	0	0	0	0	1	0	0	0	0	0	0	1	0	0	0	0	0
197	AHSG	12	0	0	0	0	0	0	0	0	0	0	0	0	0	0	0	0	0	0	0	0	0	0	0	0	0	0	0	0	0	0	0	0	0	0	0	0	0	0	0	0	0	0	0	0	0	0	0
4627	MYH9	12	0	1	1	0	0	0	0	0	0	0	1	0	0	0	0	0	1	0	0	0	0	0	0	0	0	0	0	0	0	0	0	0	1	0	0	0	0	0	0	0	0	0	0	0	0	0	0
1736	DKC1	12	1	1	0	0	0	0	0	0	0	0	1	0	1	0	0	0	1	0	1	1	0	0	0	0	0	0	0	0	0	0	0	0	0	0	0	0	0	0	0	0	0	0	0	0	0	0	0
6749	SSRP1	12	0	0	1	0	0	1	1	0	0	0	1	0	1	0	0	0	1	0	1	1	0	0	0	0	0	0	0	0	0	1	0	0	0	0	0	0	0	0	0	0	0	0	0	0	0	0	0
3688	ITGB1	11	1	0	0	0	0	0	0	0	0	0	0	1	0	0	0	0	0	0	1	0	0	0	0	0	0	0	0	0	0	0	0	0	0	0	0	0	0	0	0	0	0	0	0	0	0	0	0
5054	SERPINE1	11	0	0	0	1	0	0	0	0	0	0	0	0	0	0	0	0	0	0	0	0	0	0	0	0	0	0	0	0	0	0	0	0	1	0	0	0	0	0	0	0	0	0	0	0	0	0	0
3315	HSPB1	11	0	0	0	1	0	0	0	0	0	0	0	0	1	0	1	0	1	0	1	0	0	0	0	0	0	0	0	0	0	0	0	0	0	0	0	0	0	0	0	0	0	0	0	0	0	1	0
1933	EEF1B2	11	1	0	0	0	0	0	0	0	0	0	0	0	0	0	0	0	0	0	0	0	1	0	0	0	1	0	0	0	0	0	0	0	0	0	0	1	0	0	0	0	0	0	0	0	0	0	0
7171	TPM4	11	1	1	0	1	0	0	0	0	0	0	0	0	0	0	0	0	0	0	0	0	0	1	0	0	0	1	0	1	0	0	0	0	0	0	0	0	0	0	0	0	0	0	0	0	0	0	0
3945	LDHB	11	1	1	0	0	0	0	0	0	0	0	0	0	0	0	0	0	0	0	0	0	1	0	0	0	0	0	0	0	0	0	0	0	0	0	0	0	0	0	0	1	0	0	0	0	0	0	0
5034	P4HB	11	0	0	0	0	0	0	0	0	1	0	0	1	0	0	0	0	0	0	0	0	0	0	1	0	0	0	0	0	0	0	0	1	0	0	1	0	0	0	0	1	0	0	0	0	0	0	0
4676	NAP1L4	11	0	0	0	0	0	0	0	0	0	0	1	0	1	0	0	0	1	0	1	1	0	0	0	0	0	0	0	0	0	0	0	0	0	0	0	0	0	0	0	0	0	0	0	0	0	0	0
5684	PSMA3	11	0	0	1	0	0	0	0	0	0	0	1	0	1	0	0	0	1	0	1	1	0	0	0	0	0	0	0	0	0	0	0	0	0	0	0	0	0	0	0	0	0	0	0	0	0	0	0
5698	PSMB9	11	0	0	0	0	0	0	0	0	0	0	0	0	0	0	0	0	0	0	0	0	0	0	0	0	0	0	0	0	0	0	0	0	0	0	0	0	0	0	0	0	0	0	0	0	0	0	0
4172	MCM3	11	1	1	0	0	0	0	1	0	0	0	0	0	1	0	0	0	0	0	0	0	0	0	0	0	0	0	0	0	0	0	0	0	0	0	0	0	0	0	0	0	0	0	0	0	0	0	0
26227	PHGDH	11	0	0	0	0	0	1	0	0	0	0	0	0	0	0	0	0	0	0	0	0	0	0	0	0	0	0	0	0	0	0	0	0	0	0	0	0	0	0	0	0	0	0	0	0	0	0	0
6711	SPTBN1	10	0	0	0	0	0	0	0	0	0	0	0	0	0	0	1	0	1	0	1	0	0	0	0	0	0	0	0	0	0	1	0	0	0	0	0	0	0	0	0	0	0	0	0	0	0	0	1
689	BTF3	10	1	1	0	0	0	0	0	0	0	0	0	0	0	0	0	0	0	0	0	0	0	0	0	0	0	0	0	1	0	0	0	0	0	0	0	0	0	0	1	0	0	0	0	0	0	0	0
9221	NOLC1	10	0	1	0	0	0	0	0	0	0	0	0	0	0	0	0	0	0	0	0	0	0	0	0	1	0	0	0	0	0	0	0	0	0	0	0	0	0	0	0	0	0	0	0	0	0	0	0
7052	TGM2	10	0	0	0	1	0	0	0	0	0	0	0	0	0	0	0	0	0	0	0	0	0	0	0	0	0	0	0	0	0	0	0	0	0	0	0	0	0	0	0	0	0	0	0	0	0	0	0
2194	FASN	10	0	0	1	0	0	0	0	0	0	0	1	0	1	0	1	0	0	0	1	0	0	0	0	0	0	0	0	0	0	0	0	0	0	0	0	0	0	0	0	1	0	0	0	0	0	0	0
22913	RALY	10	0	0	0	0	0	0	0	0	0	0	1	0	1	1	1	0	1	1	1	1	0	0	0	0	0	0	0	0	0	0	0	0	0	0	0	0	0	0	0	0	0	0	0	0	0	0	0
3936	LCP1	10	0	0	0	0	0	0	0	0	0	0	0	0	0	0	0	0	0	0	0	0	0	0	0	0	0	0	0	0	0	0	0	0	0	0	0	0	0	0	0	0	1	0	0	0	0	0	0
2289	FKBP5	10	0	0	0	0	0	0	0	0	0	0	0	0	1	0	1	0	1	0	1	0	0	1	0	0	0	0	0	0	0	0	1	0	0	0	0	0	0	0	0	0	0	0	1	0	0	0	0
3303	HSPA1A	10	0	0	1	0	0	1	0	1	0	0	0	0	0	0	0	0	0	0	0	0	0	0	0	0	0	0	0	0	0	0	0	0	0	0	0	0	0	0	0	0	0	0	0	0	0	0	0
6430	SRSF5	10	0	0	0	0	0	0	0	0	0	0	0	0	0	0	0	0	0	0	0	0	1	0	0	0	1	0	0	0	0	0	0	0	0	0	0	0	0	0	1	0	0	0	0	0	0	0	0
5216	PFN1	10	0	1	0	0	1	0	0	0	0	0	0	0	0	0	0	1	0	0	0	0	0	0	0	0	0	0	0	1	0	0	0	0	0	0	0	0	0	0	0	0	0	0	0	0	0	0	0
5721	PSME2	10	0	0	0	0	0	0	0	0	0	0	0	1	0	0	0	0	0	0	0	0	0	0	0	0	0	0	0	0	0	0	0	0	0	0	0	0	0	0	0	0	0	0	0	0	0	0	0
5935	RBM3	10	0	0	0	0	0	0	0	0	0	0	0	0	0	0	0	0	0	0	0	0	0	0	0	0	0	0	0	0	0	1	0	0	0	0	0	0	0	0	1	0	0	0	0	0	0	0	0
2316	FLNA	10	0	0	0	1	0	0	0	1	0	0	0	0	0	0	0	0	0	0	0	0	0	0	0	0	0	0	0	0	0	0	0	0	0	0	0	0	1	0	0	0	0	0	0	0	0	0	0
7170	TPM3	9	1	1	0	0	1	0	1	0	0	0	0	0	0	0	0	0	0	0	0	0	0	1	0	0	0	1	0	0	0	0	0	0	0	0	0	0	0	0	0	0	0	0	0	0	0	0	0
1981	EIF4G1	9	0	0	0	0	0	0	0	0	0	0	1	1	1	0	0	0	1	0	0	1	0	0	1	0	0	0	0	0	0	0	0	0	0	0	0	0	0	0	0	0	0	0	0	0	0	0	0
7094	TLN1	9	0	0	0	0	0	0	0	0	0	0	1	0	1	0	0	0	1	0	1	1	0	0	0	0	0	0	0	0	0	0	0	0	0	0	0	0	0	0	0	0	0	0	0	0	0	0	0
8662	EIF3B	9	0	0	0	0	0	0	1	0	0	0	1	0	0	0	0	0	0	0	0	0	0	0	0	0	0	0	1	0	0	1	0	0	0	0	0	0	0	0	0	0	0	0	0	0	0	0	1
1936	EEF1D	9	0	0	0	0	0	0	0	0	0	0	0	0	0	0	0	0	0	0	0	0	1	0	0	0	0	0	0	0	0	0	0	0	0	0	0	1	0	0	0	0	0	0	0	0	0	0	0
231	AKR1B1	9	0	0	0	1	0	0	0	0	0	0	1	0	0	0	0	0	0	0	0	0	0	0	0	0	0	0	0	1	0	0	0	0	1	0	0	0	0	0	0	1	0	0	0	0	0	0	0
174	AFP	9	0	0	0	0	0	0	0	0	0	0	0	0	0	0	0	0	0	1	0	0	0	0	0	0	0	0	0	0	0	0	0	0	0	0	0	0	0	0	0	0	0	0	0	0	0	0	0
5111	PCNA	9	0	1	1	0	0	0	1	1	0	0	0	0	0	0	0	0	0	1	0	0	0	0	0	0	0	0	0	0	0	0	0	0	0	0	0	0	0	0	0	0	0	0	0	0	0	0	0
1891	ECH1	9	0	1	0	0	0	0	0	0	0	0	0	0	0	0	0	0	0	1	0	0	0	0	0	0	0	0	0	0	0	0	0	0	1	0	0	0	0	0	0	1	0	0	0	0	0	0	0
1072	CFL1	9	0	0	0	0	0	1	0	0	0	0	0	0	0	0	0	0	0	0	0	0	0	1	0	0	0	0	0	1	0	0	0	0	0	0	0	0	1	0	0	0	0	0	0	0	0	0	0
2318	FLNC	9	0	0	0	0	0	0	0	0	0	0	0	0	0	1	0	0	0	1	0	0	0	0	0	0	0	0	0	0	0	0	0	0	0	0	0	0	1	0	0	0	0	0	0	0	0	0	0
8663	EIF3C	9	0	0	0	0	0	0	0	0	0	0	0	0	0	0	0	0	0	0	0	0	0	0	0	0	1	0	1	0	0	0	0	0	0	0	0	0	0	0	1	0	0	0	0	0	1	0	0
10409	BASP1	9	0	0	0	1	0	0	0	0	0	0	0	0	0	0	0	1	0	0	0	0	0	0	0	0	0	0	0	0	0	0	0	0	0	0	0	0	0	0	0	0	0	0	0	0	0	0	0
506	ATP5F1B	9	1	1	0	0	0	0	0	0	0	0	0	0	0	0	0	0	0	0	0	0	0	0	0	0	0	0	0	0	0	0	0	1	0	0	0	0	1	0	0	0	0	0	1	0	0	0	0
51386	EIF3L	9	0	0	0	0	0	0	0	0	0	0	0	0	0	0	0	0	0	0	0	0	1	0	0	0	1	0	1	0	0	0	0	0	0	0	0	0	0	1	1	0	0	0	0	0	1	0	0
10487	CAP1	9	1	1	0	0	0	0	0	0	0	0	0	0	0	0	0	0	0	0	0	0	0	1	0	0	0	1	0	0	0	0	1	0	0	0	0	0	0	0	0	0	0	0	0	0	0	0	0
7414	VCL	8	0	0	0	0	0	0	0	1	0	0	1	0	1	0	0	0	1	0	1	1	0	0	0	0	0	0	0	0	0	0	0	0	0	0	0	0	0	0	0	0	0	0	0	0	0	0	0
81892	SLIRP	8	0	0	0	0	0	0	0	0	0	0	0	0	1	0	0	0	1	1	1	1	0	0	0	0	0	0	0	0	0	0	0	0	0	0	0	0	0	0	0	0	0	0	0	0	0	0	0
7345	UCHL1	8	0	0	0	0	0	0	0	1	0	0	0	0	0	0	0	0	0	0	0	0	0	0	0	0	0	0	0	1	0	0	0	0	0	0	0	0	0	0	0	0	0	1	0	0	0	0	0
307	ANXA4	8	1	1	0	1	0	0	0	0	0	0	0	0	0	0	0	0	0	1	0	0	0	0	0	0	0	0	0	0	0	0	0	0	0	0	0	0	0	0	0	0	0	1	0	0	0	0	0
10493	VAT1	8	0	0	0	0	0	0	0	0	0	0	0	0	0	0	0	1	0	0	0	0	0	0	0	0	0	0	0	0	0	0	0	0	0	0	0	0	1	0	0	1	0	0	0	0	0	0	0
375790	AGRN	8	0	0	0	0	0	0	0	0	0	0	0	0	0	0	0	1	0	0	0	0	0	0	0	0	0	0	0	0	0	0	0	0	0	0	0	0	1	0	0	1	0	0	0	0	0	0	0
2335	FN1	8	0	0	0	1	0	0	0	0	0	0	0	0	0	0	0	0	0	0	0	0	0	0	0	0	0	0	0	0	0	0	0	0	0	0	0	0	1	0	0	1	0	0	0	0	0	0	1
55127	HEATR1	8	0	0	0	0	0	0	1	0	0	0	0	0	0	0	0	0	0	0	0	0	0	0	0	0	0	0	0	0	0	1	0	0	0	0	0	0	0	0	0	0	0	0	0	0	0	0	0
6520	SLC3A2	8	0	0	0	1	0	0	0	1	0	0	0	0	0	0	0	0	0	0	0	0	0	0	0	0	0	0	0	1	0	0	0	0	0	0	0	0	0	0	0	1	0	0	0	0	0	0	0
10856	RUVBL2	8	0	0	0	0	0	0	1	0	0	0	0	0	0	0	0	0	0	0	0	0	0	0	0	0	0	0	1	0	0	1	0	0	0	0	0	0	0	0	0	0	0	0	0	0	0	1	0
10055	SAE1	8	0	0	1	0	0	0	1	0	0	0	1	0	1	1	0	0	1	0	1	1	0	0	0	0	0	0	0	0	0	0	0	0	0	0	0	0	0	0	0	0	0	0	0	0	0	0	0
29968	PSAT1	8	0	0	0	0	0	0	0	0	0	0	0	0	0	0	0	0	0	0	0	0	0	0	0	0	0	0	0	0	0	0	0	0	0	0	0	0	0	0	0	0	0	0	0	0	0	0	0
284119	CAVIN1	8	0	0	0	1	0	0	0	0	0	0	0	0	0	0	0	0	0	0	0	0	0	0	0	0	0	0	0	0	0	0	0	0	0	0	0	0	0	0	0	0	0	0	0	0	0	0	0
1627	DBN1	8	0	0	0	0	0	0	0	0	0	0	0	0	0	0	1	0	0	0	0	0	0	0	0	0	0	0	0	0	0	0	0	0	0	0	0	0	0	0	0	0	0	0	0	0	0	0	0
4175	MCM6	8	1	1	0	0	0	0	1	1	0	0	0	0	0	0	0	0	0	0	0	0	0	0	0	0	0	0	0	0	0	0	0	0	0	0	0	0	0	0	0	0	0	0	0	0	0	0	0
84823	LMNB2	8	0	0	0	0	0	0	0	0	0	0	0	0	1	1	0	0	0	0	0	1	0	0	0	0	0	0	0	0	0	0	0	0	0	0	0	0	0	0	0	0	0	0	0	0	0	0	0
4171	MCM2	8	0	0	1	0	0	0	1	0	0	0	0	0	0	0	0	0	0	0	0	0	0	0	0	1	0	0	0	0	0	1	0	0	0	0	0	0	0	0	0	0	0	0	0	0	0	0	1
22820	COPG1	8	0	0	0	0	0	0	0	0	0	0	0	0	0	0	0	0	0	0	0	0	0	0	0	0	0	0	0	0	0	0	0	0	0	0	0	0	0	0	0	0	0	0	0	0	0	0	0
7415	VCP	8	0	0	0	0	0	1	0	0	1	0	1	1	0	0	0	0	0	0	0	0	0	0	1	0	0	0	0	0	0	0	0	0	0	0	1	0	0	0	0	0	0	0	0	0	0	0	0
10694	CCT8	8	1	0	1	0	0	0	0	1	0	0	0	0	0	0	0	0	0	0	0	0	0	0	0	0	0	0	1	0	0	0	0	0	0	0	0	0	0	0	0	0	0	0	0	0	0	0	0
801	CALM1	8	1	1	0	0	0	0	0	0	0	1	0	0	0	0	0	0	0	0	0	0	0	0	0	0	0	1	0	0	1	0	1	0	0	0	0	0	0	0	0	0	0	0	0	0	0	0	0
1152	CKB	8	0	0	1	0	0	0	0	1	0	0	0	0	0	0	0	0	0	0	0	0	0	0	0	0	0	0	0	0	0	0	0	0	0	0	0	0	0	0	0	0	0	0	0	0	0	0	0
1192	CLIC1	8	1	1	0	0	0	0	0	0	0	0	0	0	0	0	0	0	0	0	0	0	0	0	0	1	0	0	0	0	0	0	0	1	0	0	0	0	0	0	0	0	0	0	0	0	0	0	0
805	CALM2	8	0	0	0	0	0	0	0	0	0	0	0	0	0	0	0	0	0	0	0	0	0	0	0	0	0	0	0	0	0	0	0	0	0	1	0	0	0	0	1	0	0	0	0	0	0	0	0
51593	SRRT	8	0	0	0	0	0	0	0	0	0	0	0	0	0	0	0	0	0	0	0	0	0	0	0	0	0	0	0	0	0	0	0	0	0	0	0	0	0	0	0	0	0	0	0	0	0	0	0
10525	HYOU1	8	0	0	0	0	0	0	0	0	1	0	0	1	0	0	0	1	0	0	0	0	0	0	1	0	0	0	0	0	0	0	0	0	0	0	1	0	0	0	0	0	0	0	0	0	0	0	0
2617	GARS1	8	0	0	0	0	0	0	0	0	0	0	1	0	0	0	0	0	1	0	1	1	0	0	0	0	0	0	0	0	0	0	0	0	0	0	0	0	0	0	0	0	0	0	0	0	0	0	0
3329	HSPD1	8	1	0	0	0	0	1	0	0	1	1	0	1	0	0	0	0	0	0	0	0	0	0	1	0	0	0	0	0	0	0	1	0	0	0	0	0	0	0	0	0	0	0	0	1	0	0	0
2821	GPI	8	0	0	0	1	0	0	0	0	0	0	0	0	0	0	0	0	0	0	0	0	0	0	0	0	0	0	0	0	0	0	0	0	0	0	0	0	0	0	0	0	0	0	0	0	0	0	0
226	ALDOA	8	0	0	1	0	1	1	0	1	0	0	0	0	1	0	1	0	0	0	0	0	0	0	0	0	0	0	0	0	0	0	0	0	0	0	0	0	0	0	0	0	0	0	0	0	0	0	1
5226	PGD	8	0	0	0	0	0	0	0	1	0	0	0	0	0	0	0	0	0	0	0	0	0	1	0	0	0	0	0	0	0	0	0	0	0	0	0	0	0	0	0	0	0	0	1	0	0	0	0
9961	MVP	8	0	0	0	1	0	0	0	0	0	0	0	0	0	0	1	0	0	0	0	0	0	0	0	0	0	0	0	0	0	0	0	0	0	0	0	0	0	0	0	1	0	0	0	0	0	0	0
1808	DPYSL2	7	0	0	0	1	0	0	0	0	0	0	1	0	1	0	0	0	1	0	0	1	0	0	0	0	0	0	0	0	0	0	0	0	0	0	0	0	0	0	0	0	0	0	0	0	0	0	0
9295	SRSF11	7	0	0	1	0	0	0	0	0	0	0	0	0	0	1	0	0	0	0	0	0	0	0	0	0	0	0	0	0	0	0	0	0	0	0	0	0	0	0	0	1	0	0	0	0	0	0	0
6449	SGTA	7	0	0	0	0	0	0	0	0	0	0	0	0	0	0	1	0	0	0	0	0	0	0	0	0	0	0	0	0	0	0	0	0	0	0	0	0	0	0	0	0	0	0	0	0	0	0	0
7531	YWHAE	7	0	1	0	1	0	1	0	0	1	0	0	1	0	0	0	0	0	0	0	0	0	0	0	0	0	0	0	0	0	0	0	0	0	0	0	0	1	0	0	0	0	0	0	0	0	0	0
10963	STIP1	7	0	0	0	0	0	0	0	1	0	1	0	0	0	0	0	0	0	0	0	0	0	0	0	0	0	0	0	0	0	0	0	0	0	0	0	0	0	0	0	0	0	0	0	0	0	0	0
6426	SRSF1	7	0	0	0	0	0	1	1	0	0	0	1	0	0	0	0	0	0	0	0	0	0	0	0	0	0	0	0	0	0	1	0	0	0	0	0	0	0	0	0	0	0	0	0	0	0	1	0
2934	GSN	7	0	0	0	1	0	0	0	0	0	0	0	0	0	0	0	0	0	0	0	0	0	0	0	0	0	0	0	0	0	0	0	0	1	0	0	0	0	0	0	0	0	0	0	0	0	0	0
56886	UGGT1	7	1	0	0	0	0	0	0	0	0	0	0	0	0	0	0	0	0	0	0	0	0	0	0	1	0	0	0	0	0	1	0	0	0	0	0	0	0	0	0	0	0	0	0	0	0	1	1
1992	SERPINB1	7	0	0	0	0	0	0	0	0	0	0	0	0	0	0	0	0	0	0	0	0	0	1	0	0	0	0	0	0	0	0	0	0	0	0	0	0	0	0	0	0	0	0	1	0	0	0	0
23075	SWAP70	7	0	0	0	0	0	0	0	0	0	0	0	0	0	0	0	0	0	0	0	0	0	0	0	0	0	0	0	0	0	0	0	0	0	0	0	0	0	0	0	0	0	0	0	0	0	0	0
4174	MCM5	7	0	0	0	0	0	0	0	0	0	0	0	0	0	0	0	0	0	0	0	0	0	0	0	0	0	0	0	1	0	0	0	0	0	0	0	0	0	0	0	0	0	0	0	0	0	0	0
26156	RSL1D1	7	0	0	0	0	0	0	0	1	0	0	0	0	0	0	0	0	1	0	0	0	0	0	0	0	0	0	0	0	0	0	0	0	0	0	0	0	0	0	0	0	0	0	0	0	0	0	0
5447	POR	7	0	0	0	1	0	0	0	0	0	0	0	0	0	0	0	0	0	1	0	0	0	0	0	0	0	0	0	0	0	0	0	0	0	0	0	0	0	0	0	0	0	0	0	0	0	0	0
6741	SSB	7	0	0	0	0	0	0	1	0	0	0	1	0	1	0	0	0	1	0	0	1	0	0	0	0	0	0	0	0	0	0	0	0	0	0	0	0	0	0	0	0	0	0	0	0	0	0	0
123169	LEO1	7	0	0	0	0	0	0	0	1	0	0	1	0	1	0	0	0	1	0	1	1	0	0	0	0	0	0	0	0	0	0	0	0	0	0	0	0	0	0	0	0	0	0	0	0	0	0	0
8349	H2BC21	7	0	0	1	0	0	0	0	0	0	0	0	0	0	0	0	0	0	0	0	0	0	0	0	0	0	0	0	0	0	0	0	0	0	0	0	0	0	0	0	0	0	0	0	0	0	0	0
6194	RPS6	7	1	0	1	0	0	0	0	0	0	0	0	0	0	0	1	0	0	0	0	0	0	0	0	1	0	0	0	0	1	0	0	0	0	0	0	0	0	0	0	0	0	0	0	0	0	0	0
9698	PUM1	7	0	0	0	0	0	0	0	0	0	0	0	0	0	0	0	0	0	0	0	0	0	0	0	0	0	0	0	0	0	0	0	0	0	0	0	0	0	0	0	0	0	0	0	0	0	0	0
6128	RPL6	7	1	1	1	0	1	0	0	0	0	0	0	0	0	0	0	0	0	0	0	0	0	0	0	0	0	0	0	0	1	0	0	0	0	0	0	0	0	0	0	0	0	0	0	0	0	0	0
2192	FBLN1	7	0	0	0	0	0	0	0	0	0	0	0	0	0	0	0	0	0	0	0	0	0	0	0	0	0	0	0	0	0	0	0	0	0	0	0	0	0	0	0	0	0	0	0	0	0	0	0
6510	SLC1A5	7	0	0	0	0	1	0	0	0	0	0	0	0	0	0	0	0	0	1	0	0	0	0	0	0	0	0	0	0	0	0	0	0	0	0	0	0	0	0	0	1	0	0	0	0	0	0	0
203068	TUBB	7	1	1	0	0	0	0	1	0	0	1	0	0	0	0	0	0	0	0	0	0	0	0	0	0	0	0	0	0	0	0	0	0	0	0	0	0	0	0	0	0	0	0	0	0	0	0	0
5696	PSMB8	7	0	0	0	0	0	0	0	0	0	0	0	0	0	0	0	0	0	0	0	0	0	0	0	0	0	0	0	0	0	0	0	0	0	0	0	0	0	0	0	0	0	0	1	0	0	0	0
4478	MSN	7	0	0	0	0	0	0	0	1	0	0	0	0	0	0	0	1	0	0	0	0	0	0	0	0	0	0	0	0	0	0	1	0	0	0	0	0	0	0	0	0	0	0	0	0	0	0	0
3308	HSPA4	7	0	0	0	0	0	0	1	1	0	0	0	0	0	1	1	0	0	0	0	0	0	0	0	0	0	0	0	0	0	1	0	0	0	0	0	0	0	0	0	0	0	0	0	0	0	1	1
3838	KPNA2	7	1	1	0	0	0	0	0	0	0	0	0	0	0	0	0	0	0	0	0	0	0	0	0	0	0	0	0	0	0	0	0	0	0	0	0	0	0	0	0	0	0	0	0	0	0	0	0
5687	PSMA6	7	0	0	1	0	0	0	0	0	0	0	0	0	0	0	0	0	0	0	0	0	0	0	0	0	0	0	0	0	0	1	0	0	0	0	0	0	0	0	0	0	0	0	0	0	0	1	1
4638	MYLK	7	0	0	0	0	0	0	0	0	0	0	0	0	0	1	0	0	0	0	0	0	0	0	0	0	0	0	0	0	0	0	0	0	0	0	0	0	1	0	0	0	0	0	0	0	0	0	0
51237	MZB1	7	0	0	0	0	0	0	0	0	1	0	0	1	0	0	0	0	0	0	0	0	0	0	1	0	0	0	0	0	0	0	0	0	0	0	1	0	0	0	0	0	0	0	0	0	0	0	0
7168	TPM1	7	1	0	0	1	0	0	1	0	0	0	0	0	0	0	0	0	0	0	0	0	0	0	0	0	0	0	0	0	0	0	0	0	0	0	0	0	0	0	0	0	0	0	0	0	0	0	0
7167	TPI1	7	0	1	0	0	0	0	0	0	0	0	0	0	0	0	0	0	0	0	0	0	0	0	0	0	0	0	0	0	0	0	0	0	0	1	0	0	0	0	0	0	0	0	0	0	0	0	0
6181	RPLP2	7	0	0	0	0	1	1	1	0	0	0	0	0	0	1	0	0	0	0	0	0	0	0	0	0	0	0	0	0	0	0	0	0	0	0	0	0	0	0	0	0	0	0	0	0	0	0	0
3187	HNRNPH1	7	0	0	0	0	0	0	0	0	0	0	1	0	0	0	1	0	0	0	1	0	0	0	0	0	0	0	0	0	0	0	0	0	0	0	0	0	0	0	0	0	0	0	0	0	0	0	0
3183	HNRNPC	7	0	0	0	0	1	0	0	0	0	0	0	0	0	0	0	0	0	0	1	0	0	0	0	0	0	0	0	0	0	0	0	0	0	0	0	0	0	0	0	0	0	1	0	0	0	0	0
3182	HNRNPAB	7	0	0	0	0	0	0	1	0	0	0	0	0	0	0	0	0	0	0	0	0	0	0	0	0	0	0	0	0	0	1	0	0	0	0	0	0	0	0	0	0	0	1	0	0	0	1	1
3181	HNRNPA2B1	7	0	0	0	0	0	0	0	0	0	1	1	0	1	0	0	0	1	0	0	1	0	0	0	0	0	0	0	0	0	0	0	0	0	0	0	0	0	0	0	0	0	0	0	0	0	0	0
3157	HMGCS1	7	0	0	0	0	0	0	0	0	0	0	0	0	0	0	0	0	0	1	0	0	0	0	0	0	0	0	0	0	0	0	0	0	0	0	0	0	0	0	0	0	0	0	0	0	0	0	0
11335	CBX3	7	1	0	0	0	0	1	1	0	0	0	0	0	0	1	0	0	0	0	1	0	0	0	0	0	0	0	0	0	0	0	0	0	0	0	0	0	0	0	0	0	0	0	0	0	0	0	0
55677	IWS1	7	0	0	0	0	0	0	0	0	0	0	1	0	1	0	1	0	1	0	1	1	0	0	0	0	0	0	0	0	0	0	0	0	0	0	0	0	0	0	0	0	0	0	0	0	0	0	0
2317	FLNB	7	0	0	0	1	0	0	0	0	0	0	1	0	0	1	1	0	0	0	0	0	0	0	0	0	0	0	0	0	0	0	0	0	0	0	0	0	0	0	0	0	0	0	0	0	0	0	0
11100	HNRNPUL1	7	0	0	0	0	0	0	1	0	0	0	1	0	1	0	0	0	1	0	0	1	0	0	0	0	0	0	0	0	0	1	0	0	0	0	0	0	0	0	0	0	0	1	0	0	0	0	0
6500	SKP1	6	0	0	0	0	0	0	0	0	0	0	1	0	1	0	0	0	1	1	0	1	0	0	0	1	0	0	0	0	0	0	0	0	0	0	0	0	0	0	0	0	0	0	0	0	0	0	0
6122	RPL3	6	1	0	0	0	0	0	0	1	0	0	0	0	0	0	0	0	0	0	0	0	0	0	0	0	0	0	0	0	1	0	0	0	0	0	0	0	0	0	0	0	0	0	0	0	0	0	0
3009	H1-5	6	0	0	1	0	0	0	0	0	0	0	0	0	0	1	0	1	0	0	0	1	0	0	0	0	0	0	0	0	0	0	0	0	0	0	0	0	0	0	0	0	0	0	0	0	0	0	0
6138	RPL15	6	1	0	1	0	0	0	1	0	0	0	0	0	0	0	0	0	0	0	0	0	0	0	0	0	0	0	0	0	1	0	0	0	0	0	0	0	0	0	0	0	0	0	0	0	0	0	0
5052	PRDX1	6	0	1	1	0	0	0	0	1	0	0	0	0	0	0	0	0	0	0	0	0	0	0	0	0	0	0	0	0	0	0	0	0	0	0	0	0	0	0	0	1	0	1	0	0	0	0	0
4641	MYO1C	6	0	0	0	0	0	0	0	0	0	0	0	0	0	0	0	0	0	0	0	0	0	0	0	0	0	0	0	0	0	1	0	0	0	0	0	0	0	0	0	0	0	0	0	0	0	0	1
5707	PSMD1	6	0	0	0	0	0	0	0	0	0	0	0	0	0	1	1	0	0	0	0	0	0	0	0	0	0	0	0	0	0	0	0	0	0	0	0	0	0	0	0	0	0	0	0	0	0	0	0
5887	RAD23B	6	0	0	0	0	0	1	0	0	0	0	0	0	0	0	1	0	0	0	0	0	0	0	0	0	0	0	0	0	0	0	0	0	0	0	0	0	0	0	0	0	0	0	0	0	0	0	0
10921	RNPS1	6	0	0	0	0	0	0	0	0	0	0	0	0	0	0	0	0	0	0	0	1	0	0	0	0	0	0	0	1	0	0	0	0	0	0	0	0	0	0	0	0	0	0	0	0	0	0	0
6737	TRIM21	6	0	0	0	0	0	0	0	0	0	0	0	0	0	0	0	0	0	0	0	0	0	0	0	0	0	0	0	0	0	0	0	0	0	0	0	0	0	0	0	0	0	0	0	0	0	0	0
3920	LAMP2	6	0	0	0	0	0	0	0	0	0	0	0	0	0	0	0	0	0	0	0	0	0	0	0	0	0	0	0	0	0	0	0	0	0	0	0	0	0	0	0	1	0	0	0	0	0	0	0
8942	KYNU	6	0	0	0	1	0	0	0	0	0	0	0	0	0	0	0	0	0	0	0	0	0	0	0	0	0	0	0	0	0	0	0	0	0	0	0	0	0	0	0	0	0	0	0	0	0	0	0
8570	KHSRP	6	0	0	0	0	0	0	1	0	0	0	0	0	0	1	0	0	0	0	1	0	0	0	0	0	0	0	0	0	0	0	0	0	0	0	0	0	0	0	0	0	0	0	0	0	0	0	0
3921	RPSA	6	1	0	0	0	0	0	1	0	0	0	0	0	0	0	0	0	0	1	0	0	0	0	0	1	0	0	0	0	0	0	0	0	0	0	0	0	0	0	0	0	0	0	0	0	0	0	0
9669	EIF5B	6	0	0	0	0	0	0	0	0	0	0	1	0	1	0	1	0	1	0	1	1	0	0	0	0	0	0	0	0	0	0	0	0	0	0	0	0	0	0	0	0	0	0	0	0	0	0	0
3416	IDE	6	0	0	0	0	0	0	0	0	0	0	0	0	0	0	0	0	0	0	0	0	0	0	0	0	0	0	0	0	0	0	0	0	0	0	0	0	0	0	0	0	0	0	0	0	0	0	0
6129	RPL7	6	1	0	0	0	0	0	0	0	0	0	0	0	0	0	0	0	0	0	0	0	0	0	0	0	0	0	0	1	0	0	0	0	0	0	0	0	0	0	0	0	0	0	0	0	0	0	0
3313	HSPA9	6	0	0	0	0	0	0	1	0	0	0	0	0	1	0	0	0	0	0	0	0	0	0	0	0	0	0	0	0	0	1	0	0	0	0	0	0	0	0	0	0	0	0	0	0	0	1	1
6176	RPLP1	6	0	0	0	0	0	1	0	0	0	0	0	0	1	0	0	0	0	0	1	0	0	0	0	0	0	0	0	0	0	0	0	0	0	0	0	0	0	0	0	0	0	0	0	0	0	0	0
3178	HNRNPA1	6	0	0	0	0	0	0	0	0	0	0	0	0	1	0	1	0	0	0	1	1	0	0	0	0	0	0	0	0	0	0	0	0	0	0	0	0	0	0	0	0	0	0	0	0	0	0	0
3068	HDGF	6	0	0	0	0	1	0	1	0	0	0	0	0	0	1	0	0	0	0	0	0	0	0	0	0	0	0	0	0	0	0	0	0	0	0	0	0	0	0	0	0	0	0	0	0	0	0	0
6191	RPS4X	6	1	1	1	0	0	1	0	0	0	0	0	0	0	0	0	0	0	0	0	0	0	0	0	0	0	0	0	0	1	0	0	0	0	0	0	0	0	0	0	0	0	0	0	0	0	0	0
1994	ELAVL1	6	0	0	0	0	0	0	0	0	0	0	0	0	0	0	0	0	0	0	0	0	0	0	0	0	0	0	0	0	0	0	0	0	0	0	0	0	0	0	0	0	0	0	0	0	0	0	0
2	A2M	6	0	0	0	0	0	0	0	0	0	0	0	0	0	0	0	0	0	0	0	0	0	0	0	0	0	0	0	0	0	0	0	0	0	0	0	0	0	0	0	0	0	0	0	0	0	0	0
6767	ST13	6	0	0	0	0	0	0	0	1	0	0	0	0	0	0	0	0	0	0	0	0	0	0	0	0	0	0	0	0	0	0	0	0	0	0	0	0	0	0	0	0	0	0	0	0	0	0	0
10491	CRTAP	6	0	0	0	0	0	0	0	0	0	0	0	0	0	0	0	0	0	0	0	0	0	0	0	0	1	0	0	0	0	0	0	0	0	1	0	0	0	0	1	0	0	0	0	0	1	0	0
55737	VPS35	6	1	0	0	0	0	0	0	0	0	0	1	0	0	0	1	0	1	0	1	0	0	0	0	0	0	0	0	0	0	0	0	0	0	0	0	0	0	0	0	0	0	0	0	0	0	0	0
22948	CCT5	6	0	0	0	0	0	0	0	0	0	0	0	0	0	0	0	0	0	0	0	0	0	0	0	0	0	0	1	0	0	0	0	0	0	0	0	0	0	0	0	0	0	0	0	0	0	0	0
1642	DDB1	6	0	0	0	0	1	1	1	1	0	0	0	0	0	0	0	0	0	0	0	0	0	0	0	0	0	0	0	0	0	1	0	0	0	0	0	0	0	0	0	0	0	0	0	0	0	0	0
8886	DDX18	6	0	0	0	0	0	0	0	0	0	0	1	0	1	0	0	0	1	0	1	1	0	0	0	0	0	0	0	0	0	0	0	0	0	0	0	0	0	0	0	0	0	0	0	0	0	0	0
7277	TUBA4A	6	0	1	0	0	0	1	0	0	0	0	0	0	0	0	0	0	0	0	0	0	0	0	0	0	0	0	0	0	0	0	0	0	1	0	0	0	0	0	0	0	0	0	0	0	0	0	0
396	ARHGDIA	6	0	0	0	0	0	0	0	1	0	0	0	0	0	0	0	1	0	0	0	0	0	0	0	0	0	0	0	0	0	1	0	0	0	0	0	0	0	0	0	0	0	0	0	0	0	0	0
9730	DCAF1	6	0	0	0	0	0	0	0	0	0	0	0	0	0	0	0	0	0	0	0	0	0	0	0	0	0	0	0	0	0	0	0	0	0	0	0	0	0	0	0	0	0	0	0	0	0	0	0
9646	CTR9	6	0	0	0	0	0	0	0	0	0	0	1	0	0	0	0	0	1	0	0	1	0	0	0	0	0	0	0	0	0	0	0	0	0	0	0	0	0	0	0	0	0	0	0	0	0	0	0
1277	COL1A1	6	0	0	0	0	0	0	0	0	0	0	0	0	0	0	0	0	0	0	0	0	0	0	0	0	0	0	0	0	0	0	0	0	0	0	0	0	0	0	0	0	0	0	0	0	0	0	0
10383	TUBB4B	6	0	0	0	0	0	0	0	0	0	0	0	0	0	0	0	0	0	0	0	0	0	0	0	0	0	0	0	0	0	0	0	0	0	0	0	0	0	0	0	0	0	0	0	0	0	0	0
908	CCT6A	6	1	0	0	0	0	1	0	1	0	0	0	0	0	0	0	0	0	0	0	0	0	0	0	0	0	0	1	0	0	0	0	0	0	0	0	0	0	0	0	0	0	0	0	0	0	0	0
308	ANXA5	6	0	1	0	0	1	0	0	0	0	0	0	0	0	0	0	0	0	0	0	0	0	0	0	0	0	0	0	0	0	0	0	0	0	0	0	0	1	0	0	1	0	0	0	0	0	0	0
1398	CRK	6	0	0	0	0	0	0	0	0	0	0	0	0	0	0	0	1	0	0	0	0	0	0	0	0	0	0	0	0	0	0	0	0	0	0	0	0	0	0	0	0	0	0	0	0	0	0	0
7874	USP7	6	0	0	0	0	0	0	0	1	0	0	0	0	0	0	0	0	0	0	0	0	0	0	0	0	0	0	0	0	0	0	0	0	0	0	0	0	0	0	0	0	0	0	0	0	0	0	0
7169	TPM2	6	0	0	0	0	0	0	1	0	0	0	0	0	0	0	0	0	0	0	0	0	0	0	0	0	0	0	0	1	0	0	0	0	0	0	0	0	0	0	0	0	0	0	0	0	0	0	0
335	APOA1	6	0	0	0	0	0	0	0	0	0	0	0	0	0	0	0	0	0	0	0	0	0	0	0	1	0	0	0	0	0	0	0	0	0	0	0	0	0	0	0	0	0	0	0	0	0	0	0
10153	CEBPZ	6	0	0	0	0	0	0	0	0	0	0	1	0	1	0	0	0	1	0	1	1	0	0	0	0	0	0	0	0	0	0	0	0	0	0	0	0	0	0	0	0	0	0	0	0	0	0	0
6431	SRSF6	6	0	0	0	0	0	0	1	0	0	0	0	0	0	0	0	0	0	1	0	1	0	0	0	0	0	0	0	0	0	0	0	0	0	0	0	0	0	0	0	0	0	0	0	0	0	0	1
306	ANXA3	6	0	0	0	1	0	0	0	0	0	0	0	0	0	0	0	0	0	0	0	0	0	0	0	0	0	0	0	0	0	0	0	0	0	0	0	0	0	0	0	0	0	0	0	0	0	0	0
9352	TXNL1	6	0	0	0	0	0	0	0	1	0	0	1	0	1	0	0	0	1	0	1	1	0	0	0	0	0	0	0	0	0	0	0	0	0	0	0	0	0	0	0	0	0	0	0	0	0	0	0
1200	TPP1	6	0	0	0	0	0	0	0	0	0	0	0	0	0	0	0	0	0	0	0	0	0	0	0	0	0	0	0	0	0	0	0	0	0	0	0	0	0	0	0	0	0	0	0	0	0	0	0
4637	MYL6	5	0	0	0	0	0	0	0	0	0	0	0	0	0	0	0	0	0	0	0	0	0	1	0	0	0	1	0	0	0	0	0	0	0	0	0	0	0	0	0	0	0	0	0	0	0	0	0
5479	PPIB	5	0	0	0	0	0	0	0	0	0	0	0	1	0	0	0	0	0	0	0	0	0	0	0	0	0	0	0	0	0	0	0	0	0	0	0	0	0	0	0	1	0	0	0	0	0	0	0
230	ALDOC	5	0	0	0	0	0	1	1	0	0	0	0	0	0	0	0	0	0	0	0	0	0	0	0	0	0	0	0	0	0	0	0	0	0	0	0	0	0	0	0	0	0	0	0	0	0	0	0
4628	MYH10	5	0	0	1	0	0	0	0	0	0	0	0	0	0	0	0	0	1	0	0	0	0	0	0	0	0	0	0	0	0	0	0	0	0	0	0	0	0	0	0	0	0	0	0	0	0	0	0
23277	CLUH	5	0	0	0	0	0	0	0	0	0	0	0	0	0	0	0	0	0	0	0	0	0	0	0	0	0	0	0	0	0	0	0	0	0	0	0	0	0	0	0	0	0	0	0	0	0	0	0
8531	YBX3	5	0	0	0	0	0	0	0	0	0	0	0	0	0	0	1	1	0	0	0	0	0	0	0	0	0	0	0	0	0	0	0	0	0	0	0	0	0	0	1	0	0	0	0	0	0	0	0
218	ALDH3A1	5	0	0	0	1	0	0	1	0	0	0	0	0	0	0	0	0	0	0	0	0	0	0	0	0	0	0	0	0	0	0	0	0	0	0	0	0	0	0	0	0	0	0	0	0	0	0	0
3476	IGBP1	5	0	0	0	0	0	0	0	0	0	0	0	0	0	0	0	0	0	0	0	0	0	0	0	1	0	0	0	1	0	0	0	0	0	0	0	0	0	0	0	1	0	0	0	0	0	0	0
6202	RPS8	5	0	0	0	0	1	0	0	0	0	0	0	0	0	0	0	0	0	0	0	0	0	0	0	0	0	0	0	0	1	0	0	0	0	0	0	0	0	0	0	0	0	0	0	0	0	0	0
2969	GTF2I	5	0	0	0	0	0	0	1	0	0	0	0	0	0	1	0	0	0	0	0	0	0	0	0	0	0	0	0	0	0	0	0	0	0	0	0	0	0	0	0	0	0	1	0	0	0	0	0
7879	RAB7A	5	0	1	0	0	0	0	0	0	0	0	0	0	0	0	0	0	0	0	0	0	0	0	0	0	0	0	0	0	0	0	0	0	0	0	0	0	0	0	0	1	0	0	0	0	0	0	0
10935	PRDX3	5	1	1	0	0	0	0	0	0	0	0	0	0	0	0	0	0	0	1	0	0	0	0	0	0	0	0	0	0	0	0	0	0	0	0	0	0	0	0	0	0	0	0	0	0	0	0	0
81611	ANP32E	5	0	0	0	0	0	0	0	0	0	0	0	0	0	0	0	0	0	0	0	0	0	0	0	0	0	0	0	0	0	0	0	0	0	0	0	0	0	0	0	0	0	0	0	0	0	0	0
6132	RPL8	5	0	0	1	0	1	0	0	0	0	0	0	0	0	0	0	0	0	0	0	0	0	0	0	0	0	0	0	1	0	0	0	0	0	0	0	0	0	0	0	0	0	0	0	0	0	0	0
7165	TPD52L2	5	0	0	0	0	0	0	0	0	0	0	0	0	0	0	0	1	0	0	0	0	0	0	0	0	0	0	0	0	0	0	0	0	0	0	0	0	0	0	0	0	0	0	0	0	0	0	0
91624	NEXN	5	0	0	0	0	0	0	0	0	0	0	0	0	0	0	0	0	0	0	0	0	0	0	0	0	0	0	0	0	0	0	0	0	0	0	0	0	0	0	0	0	0	0	0	0	0	0	0
4670	HNRNPM	5	0	1	0	0	0	1	0	0	0	0	0	0	0	1	0	0	0	0	0	0	0	0	0	0	0	0	0	0	0	0	0	0	0	0	0	0	0	0	0	0	0	0	0	0	0	0	0
3190	HNRNPK	5	0	0	0	0	0	0	0	0	0	0	0	0	1	1	0	0	1	0	1	1	0	0	0	0	0	0	0	0	0	0	0	0	0	0	0	0	0	0	0	0	0	0	0	0	0	0	0
6222	RPS18	5	1	0	0	0	0	0	0	0	0	0	0	0	0	0	0	0	0	0	0	0	0	0	0	0	0	0	0	0	0	0	0	0	0	0	0	0	0	0	0	0	0	0	0	0	0	0	0
9540	TP53I3	5	0	0	0	1	0	0	0	0	0	0	0	0	0	0	0	0	0	0	0	0	0	0	0	0	0	0	0	1	0	0	0	0	0	0	0	0	0	0	0	0	0	0	0	0	0	0	0
6230	RPS25	5	1	1	0	0	0	0	0	0	0	0	0	0	0	0	0	0	0	0	0	0	0	0	0	0	0	0	0	0	0	0	0	0	0	0	0	0	0	0	0	0	0	0	0	0	0	0	0
79077	DCTPP1	5	0	1	0	0	0	0	0	0	0	0	0	0	0	0	0	0	0	0	0	0	0	0	0	0	0	0	0	0	0	0	0	0	0	0	0	0	0	0	0	0	0	0	0	0	0	0	0
309	ANXA6	5	0	0	0	0	0	0	0	0	0	0	0	0	0	0	0	0	0	0	0	0	0	1	0	0	0	1	0	0	0	0	0	0	0	0	0	0	0	0	0	0	0	0	1	0	0	0	0
84790	TUBA1C	5	0	1	0	0	1	1	1	0	0	0	0	0	0	0	0	0	0	0	0	0	0	0	0	0	0	0	0	0	0	0	0	0	0	0	0	0	0	0	0	0	0	0	0	0	0	0	0
8125	ANP32A	5	1	1	1	0	0	0	1	0	0	0	0	0	0	1	0	0	0	0	0	0	0	0	0	0	0	0	0	0	0	0	0	0	0	0	0	0	0	0	0	0	0	0	0	0	0	0	0
5589	PRKCSH	5	0	0	0	0	0	0	0	0	0	0	0	0	0	0	0	0	0	0	0	0	0	0	0	0	0	0	0	0	0	0	0	0	0	0	0	0	0	0	0	0	0	0	0	0	0	0	0
10514	MYBBP1A	5	0	0	0	0	0	0	0	0	0	0	0	0	0	1	1	0	1	0	0	1	0	0	0	0	0	0	0	0	0	0	0	0	0	0	0	0	0	0	0	0	0	0	0	0	0	0	0
8115	TCL1A	5	0	0	0	0	0	0	0	0	0	0	0	0	0	0	0	0	0	0	0	0	0	0	0	0	0	0	0	0	0	0	0	0	0	0	0	0	0	0	0	0	0	0	0	0	0	0	0
10808	HSPH1	5	0	0	0	0	0	0	0	0	1	1	0	0	0	0	0	0	0	0	0	0	0	0	0	0	0	0	0	0	0	0	0	0	0	0	0	0	0	0	0	0	0	0	0	1	0	0	0
4904	YBX1	5	1	0	0	0	0	1	0	0	0	0	0	0	0	0	1	0	0	0	0	0	0	0	0	0	0	0	0	0	0	0	0	0	0	0	0	0	0	0	0	0	0	0	0	0	0	0	0
4678	NASP	5	0	0	0	0	0	0	1	0	0	0	0	0	0	1	1	0	0	0	0	0	0	0	0	0	0	0	0	0	0	0	0	0	0	0	0	0	0	0	0	0	0	0	0	0	0	0	0
10576	CCT2	5	1	0	0	0	0	0	0	0	0	0	0	0	0	0	0	0	0	0	0	0	0	0	0	0	0	0	0	0	0	0	0	0	0	0	0	0	0	0	0	0	0	0	0	0	0	0	0
2539	G6PD	5	0	0	0	1	0	0	0	1	0	0	0	0	0	0	0	0	0	0	0	0	0	0	0	0	0	0	0	0	0	0	0	0	1	0	0	0	0	0	0	1	0	0	0	0	0	0	0
9991	PTBP3	5	0	0	0	0	0	0	0	1	0	0	0	0	0	0	0	0	0	0	0	0	0	0	0	0	0	0	0	1	0	0	0	0	0	0	0	0	0	0	0	0	0	0	0	0	0	0	0
345651	ACTBL2	5	0	0	0	0	0	0	0	0	0	0	0	0	0	0	1	0	0	0	0	0	0	0	0	0	0	0	0	0	0	0	0	0	0	0	0	0	0	0	0	0	0	0	0	0	0	0	0
8665	EIF3F	5	0	0	0	0	0	0	0	1	0	0	0	0	0	0	0	0	0	0	0	0	0	0	0	0	0	0	1	0	0	0	0	0	0	0	0	0	0	0	0	0	0	0	0	0	0	1	0
5931	RBBP7	5	1	1	0	0	0	1	0	0	0	0	1	0	0	0	0	0	1	0	0	0	0	0	0	0	0	0	0	0	0	0	0	0	0	0	0	0	0	0	0	0	0	0	0	0	0	0	0
9939	RBM8A	5	0	0	0	0	0	0	0	0	0	0	1	0	1	0	0	0	1	0	1	1	0	0	0	0	0	0	0	0	0	0	0	0	0	0	0	0	0	0	0	0	0	0	0	0	0	0	0
824	CAPN2	5	0	0	0	1	0	0	0	0	0	0	0	0	0	0	0	0	0	0	0	0	0	1	0	0	0	0	0	0	0	0	0	0	0	0	0	0	0	0	0	0	0	0	0	0	0	0	0
5757	PTMA	5	1	0	0	0	0	0	0	0	0	1	0	0	0	0	0	0	0	0	0	0	0	0	0	0	0	0	0	0	0	0	0	0	0	0	0	0	0	0	1	0	0	0	0	0	0	0	0
59	ACTA2	5	0	0	1	0	0	0	0	0	0	0	0	0	0	0	1	0	0	0	0	0	0	0	0	0	0	0	0	0	0	0	0	0	0	0	0	0	0	0	0	0	0	0	0	0	0	0	0
30846	EHD2	5	0	0	0	1	0	0	1	0	0	0	0	0	0	0	0	0	0	0	0	0	0	0	0	0	0	0	0	0	0	1	0	0	0	0	0	0	0	0	0	0	0	0	0	0	0	0	1
8030	CCDC6	5	0	0	0	0	0	0	0	0	0	0	0	0	0	0	0	0	0	0	1	0	0	0	0	0	0	0	0	0	0	0	0	0	0	0	0	0	0	0	0	0	0	0	0	0	0	0	0
5049	PAFAH1B2	5	0	0	0	0	0	0	0	0	0	0	0	0	0	0	1	0	0	0	0	0	0	0	0	0	0	0	0	1	0	0	0	0	0	0	0	0	0	0	0	1	0	0	0	0	0	0	0
3912	LAMB1	5	1	0	0	0	0	0	0	0	0	0	0	0	0	0	0	0	0	0	0	0	0	0	0	0	0	0	0	0	0	1	0	0	1	0	0	0	0	0	0	0	0	0	0	0	0	1	0
7534	YWHAZ	5	1	0	0	0	0	1	0	0	0	0	0	0	0	0	0	0	0	0	0	0	0	0	0	0	0	0	0	0	0	0	0	0	0	0	0	0	0	0	0	0	0	1	0	0	0	0	0
23193	GANAB	5	0	1	0	0	0	0	0	0	0	0	0	0	0	0	0	0	0	0	0	0	0	0	0	0	0	0	0	0	0	0	0	0	0	0	0	0	0	0	0	0	0	0	0	0	0	0	0
7295	TXN	5	1	1	1	0	0	0	0	0	0	0	0	0	0	0	0	0	0	0	0	0	0	0	0	0	0	0	0	0	0	0	0	1	0	0	0	0	0	0	0	0	0	0	0	0	0	0	0
347	APOD	5	0	0	0	0	0	0	0	0	0	0	0	0	0	0	0	0	0	0	0	0	0	0	0	0	0	0	0	0	0	0	0	0	0	0	0	0	0	0	0	0	0	0	0	0	0	0	0
5202	PFDN2	5	0	0	0	0	1	0	0	0	0	0	0	0	0	0	0	0	0	0	0	0	0	0	0	0	0	0	0	0	0	0	0	0	0	0	0	0	0	0	0	0	0	0	0	0	0	0	0
23451	SF3B1	5	0	0	0	0	0	0	0	0	0	0	0	0	0	0	0	0	0	0	0	1	0	0	0	0	0	0	0	0	0	0	0	0	0	0	0	0	0	0	0	0	0	0	0	0	0	0	0
2810	SFN	5	0	0	0	1	0	0	0	0	0	0	0	0	0	0	0	0	0	0	0	0	0	0	0	0	0	0	0	0	0	0	0	0	0	0	0	0	0	0	0	0	0	0	0	0	0	0	0
6427	SRSF2	5	0	1	0	0	0	1	0	0	0	0	0	0	0	0	0	0	0	0	0	0	0	0	0	0	0	0	0	0	0	0	0	0	0	0	0	0	0	0	0	0	0	0	0	0	0	0	0
6130	RPL7A	4	0	0	1	0	0	1	1	0	0	0	0	0	0	0	0	0	0	0	0	0	0	0	0	0	0	0	0	0	0	0	0	0	0	0	0	0	0	0	0	0	0	0	0	0	0	0	0
5861	RAB1A	4	0	0	0	0	0	0	0	0	0	0	0	0	0	0	0	0	0	1	0	0	0	0	0	0	0	0	0	0	0	0	0	0	0	0	0	0	0	0	0	0	0	0	0	0	0	0	0
488	ATP2A2	4	0	0	0	0	0	0	0	0	0	0	0	1	0	0	0	0	0	0	0	0	0	0	0	0	0	0	0	0	0	0	1	0	0	0	0	0	0	0	0	0	0	0	0	0	0	0	0
5777	PTPN6	4	0	0	0	0	0	0	0	0	0	0	0	0	0	0	0	0	0	0	0	0	0	0	0	0	0	0	0	0	0	0	0	0	0	0	0	0	0	0	0	0	0	0	0	0	0	0	0
1291	COL6A1	4	0	0	0	0	0	0	0	0	0	0	0	0	0	0	0	0	0	0	0	0	0	0	0	0	0	0	0	0	0	0	0	0	1	0	0	0	0	0	0	0	0	0	0	0	0	0	0
4190	MDH1	4	1	1	0	0	0	0	0	0	0	0	0	0	0	0	0	0	0	0	0	0	0	0	0	0	0	0	0	0	0	0	0	0	0	0	0	0	0	0	0	0	0	0	0	0	0	0	0
9689	BZW1	4	0	0	0	0	0	0	0	0	0	0	1	0	1	0	0	0	1	0	0	0	0	0	0	0	0	0	0	0	0	0	0	0	0	0	0	0	0	0	0	0	0	0	0	0	0	0	0
8239	USP9X	4	0	0	1	0	0	0	0	0	0	0	0	0	0	0	0	0	0	1	0	0	0	0	0	0	0	0	0	0	0	0	0	0	0	0	0	0	0	0	0	0	0	0	0	0	0	0	0
25814	ATXN10	4	1	0	0	0	0	1	0	0	0	0	0	0	0	0	1	0	0	0	0	0	0	0	0	0	0	0	0	0	0	0	0	0	0	0	0	0	0	0	0	0	0	0	0	0	0	0	0
440	ASNS	4	0	0	0	0	0	0	0	1	0	0	0	0	0	0	0	0	0	0	0	0	0	0	0	0	0	0	0	0	0	0	0	0	0	0	0	0	0	0	0	0	0	0	0	0	0	0	0
5902	RANBP1	4	0	1	0	0	0	0	0	0	0	0	0	0	0	1	0	0	0	0	1	0	0	0	0	0	0	0	0	0	0	0	0	0	0	0	0	0	0	0	0	0	0	0	0	0	0	0	0
6124	RPL4	4	0	0	1	0	0	1	0	0	0	0	0	0	0	0	0	0	0	0	0	0	0	0	0	0	0	0	0	0	1	0	0	0	0	0	0	0	0	0	0	0	0	0	0	0	0	0	0
5686	PSMA5	4	0	0	0	0	0	0	0	0	0	0	0	0	0	0	0	0	0	0	0	0	0	0	0	0	0	0	0	0	0	0	0	1	0	0	0	0	0	0	0	0	0	0	0	0	0	0	0
7175	TPR	4	0	0	1	0	0	1	0	0	0	0	0	0	0	0	1	0	0	0	0	0	0	0	0	0	0	0	0	0	0	0	0	0	0	0	0	0	0	0	0	0	0	0	0	0	0	0	0
5725	PTBP1	4	0	0	0	0	0	0	1	1	0	0	0	0	0	0	0	0	0	0	0	0	0	0	0	0	0	0	0	0	0	1	0	0	0	0	0	0	0	0	0	0	0	0	0	0	0	0	1
10109	ARPC2	4	1	1	0	0	0	0	0	0	0	0	0	0	0	0	0	0	0	0	0	0	0	0	0	0	0	0	0	0	0	0	0	0	0	0	0	0	0	0	0	0	0	0	0	0	0	0	0
10763	NES	4	0	0	0	0	0	0	0	0	0	0	0	0	0	1	0	0	0	0	0	0	0	0	0	0	0	0	0	0	0	0	0	0	1	0	0	0	0	0	0	0	0	0	0	0	0	0	0
829	CAPZA1	4	0	0	0	0	0	0	0	0	0	0	0	0	0	0	0	0	0	0	0	0	0	0	0	0	0	0	0	0	0	0	0	0	0	0	0	0	0	0	0	0	0	0	0	0	0	0	0
7296	TXNRD1	4	1	1	0	1	0	0	0	0	0	0	0	0	0	0	0	0	0	0	0	0	0	0	0	0	0	0	0	0	0	0	0	0	0	0	0	0	0	0	0	1	0	0	0	0	0	0	0
55748	CNDP2	4	0	0	0	0	0	0	0	0	0	0	0	0	0	0	0	0	0	0	0	0	0	0	0	0	0	0	0	0	0	0	0	0	0	0	0	0	1	0	0	0	0	0	0	0	0	0	0
3339	HSPG2	4	0	0	0	0	0	0	0	0	0	0	0	0	0	0	0	0	0	0	0	0	0	0	0	0	0	0	0	0	0	0	0	0	1	0	0	0	0	0	0	1	0	0	0	0	0	0	0
3915	LAMC1	4	0	0	0	0	0	0	0	0	0	0	0	0	0	0	0	0	0	0	0	0	0	0	0	0	0	0	0	0	0	0	0	0	0	0	0	0	0	0	0	1	0	0	0	0	0	0	0
3895	KTN1	4	0	0	0	0	0	0	0	0	0	0	0	0	0	0	1	0	1	0	1	0	0	0	0	0	0	0	0	0	0	0	0	0	0	0	0	0	0	0	0	0	0	0	0	0	0	0	0
10382	TUBB4A	4	0	0	0	0	0	0	0	0	0	0	0	0	0	0	0	0	0	0	0	0	0	0	0	0	0	0	0	0	0	0	0	0	1	0	0	0	0	0	0	0	0	0	0	0	0	0	0
6135	RPL11	4	0	0	0	0	1	0	0	0	0	0	0	0	0	0	0	0	0	0	0	0	0	0	0	0	0	0	0	1	0	0	0	0	0	0	0	0	0	0	0	0	0	0	0	0	0	0	0
6136	RPL12	4	1	0	0	0	0	0	0	0	0	0	0	0	0	1	0	0	0	0	0	0	0	0	0	0	0	0	0	1	0	0	0	0	0	0	0	0	0	0	0	0	0	0	0	0	0	0	0
81567	TXNDC5	4	0	0	0	0	0	0	0	0	0	0	0	0	0	0	0	0	0	0	0	0	0	0	0	0	0	0	0	0	0	0	0	0	0	0	0	0	0	0	0	1	0	0	0	0	0	0	0
84817	TXNDC17	4	0	0	0	0	0	0	0	0	0	0	0	0	0	0	0	1	0	0	0	0	0	0	0	0	0	0	0	0	0	0	0	0	0	0	0	0	1	0	0	0	0	0	0	0	0	0	0
5688	PSMA7	4	0	1	0	0	0	0	0	0	0	0	0	0	0	0	0	0	0	0	0	0	0	0	0	1	0	0	0	0	0	0	0	1	0	0	0	0	0	0	0	0	0	0	0	0	0	0	0
1984	EIF5A	4	0	0	1	0	0	0	0	0	0	0	0	0	0	0	0	0	0	0	0	0	0	0	0	0	0	0	0	1	0	0	0	0	0	0	0	0	0	0	0	0	0	0	0	0	0	0	0
221092	HNRNPUL2	4	0	0	0	0	0	0	0	0	0	0	1	0	1	0	0	0	0	0	0	1	0	0	0	0	0	0	0	0	0	0	0	0	0	0	0	0	0	0	0	0	0	0	0	0	0	0	0
6418	SET	4	1	0	0	0	0	0	1	0	0	0	0	0	0	0	0	0	0	0	0	0	0	0	0	0	0	0	0	0	0	0	0	0	0	0	0	0	0	0	0	0	0	0	0	0	0	0	0
5351	PLOD1	4	0	0	0	0	0	0	0	0	0	0	0	0	0	0	0	0	0	0	0	0	0	0	0	0	0	0	0	0	0	0	0	0	1	0	0	0	0	0	0	0	0	0	0	0	0	0	0
6726	SRP9	4	0	1	0	0	0	1	1	0	0	0	0	0	0	0	0	0	0	0	0	0	0	0	0	0	0	0	0	0	0	0	0	0	0	0	0	0	0	0	0	0	0	0	0	0	0	0	0
7532	YWHAG	4	0	0	0	0	0	0	0	0	0	0	0	0	0	0	0	0	0	0	0	0	0	1	0	0	0	1	0	0	0	0	0	0	0	0	0	0	1	0	0	0	0	0	0	0	0	0	0
11167	FSTL1	4	0	0	0	0	0	0	0	0	0	0	0	0	0	0	0	0	0	0	0	0	0	0	0	0	0	0	0	0	0	0	0	0	0	0	0	0	0	0	0	0	0	0	0	0	0	0	0
6731	SRP72	4	0	0	0	0	0	0	0	0	0	0	0	0	0	0	0	0	0	0	0	0	0	0	0	0	0	0	0	0	0	1	0	0	0	0	0	0	0	0	0	0	0	0	0	0	0	1	1
8761	PABPC4	4	0	0	1	0	0	1	0	0	0	0	0	0	0	0	0	0	0	0	0	0	0	0	0	0	1	0	0	0	0	0	0	0	0	0	0	0	0	0	0	0	0	0	0	0	0	0	0
81	ACTN4	4	0	1	0	0	0	0	0	0	0	0	0	0	0	0	0	0	0	0	0	0	0	0	0	0	0	0	0	0	0	0	0	0	1	0	0	0	0	0	0	0	0	0	0	0	0	0	0
5050	PAFAH1B3	4	0	0	0	0	0	0	0	0	0	0	0	0	0	0	0	0	0	0	0	0	0	0	0	0	0	0	0	0	0	0	0	0	0	0	0	0	0	0	0	1	0	0	0	0	0	0	0
6727	SRP14	4	0	1	0	0	0	0	0	0	0	0	1	0	0	0	0	0	0	0	0	0	0	0	0	0	0	0	0	0	0	0	0	0	0	0	0	0	0	0	0	0	0	0	0	0	0	0	0
142	PARP1	4	0	0	0	0	0	0	1	1	0	0	0	0	0	0	0	0	0	0	0	0	0	0	0	0	0	0	0	0	0	1	0	0	0	0	0	0	0	0	0	0	0	0	0	0	0	0	1
2237	FEN1	4	0	1	0	0	0	0	0	0	0	0	0	0	0	0	0	0	0	0	0	0	0	0	0	0	0	0	0	0	0	0	0	0	0	0	0	0	0	0	0	0	0	0	0	0	0	0	0
2224	FDPS	4	0	0	0	0	0	0	0	0	0	0	0	0	0	0	0	0	0	0	0	0	0	0	0	0	0	0	0	0	0	0	0	0	1	0	0	0	0	0	0	0	0	0	0	0	0	0	0
8661	EIF3A	4	0	0	0	0	0	0	0	0	0	0	0	0	0	1	0	0	0	0	0	0	0	0	0	0	0	0	1	0	0	0	0	0	0	0	0	0	0	0	0	0	0	0	0	0	0	0	0
3646	EIF3E	4	0	0	0	0	1	0	0	0	0	0	0	0	0	0	0	0	0	0	0	0	0	0	0	0	0	0	1	0	0	0	0	0	0	0	0	0	0	0	0	0	0	0	0	0	0	0	0
10971	YWHAQ	4	1	1	0	0	0	0	0	1	0	0	0	0	0	0	0	0	0	0	0	0	0	0	0	0	0	0	0	0	0	0	0	0	0	0	0	0	1	0	0	0	0	0	0	0	0	0	0
8668	EIF3I	4	0	1	1	0	0	1	0	0	0	0	0	0	0	0	0	0	0	0	0	0	0	0	0	0	0	0	1	0	0	0	0	0	0	0	0	0	0	0	0	0	0	0	0	0	0	0	0
2130	EWSR1	4	0	0	0	0	0	0	1	0	0	0	0	0	0	0	0	0	0	0	0	0	0	0	0	0	0	0	0	0	0	0	0	0	0	0	0	0	0	0	0	0	0	0	0	0	0	0	0
27044	SND1	4	0	0	0	0	0	0	0	0	0	0	0	1	0	1	0	0	0	0	0	0	0	0	1	0	0	0	0	0	0	0	0	0	0	0	0	0	0	0	0	0	0	0	0	0	0	0	0
58	ACTA1	4	0	0	1	0	0	0	0	0	0	0	0	0	0	0	1	0	0	0	0	0	0	0	0	0	0	0	0	0	0	1	0	0	0	0	0	0	0	0	0	0	0	0	0	0	0	0	0
2052	EPHX1	4	0	0	0	0	0	0	0	0	0	0	0	0	0	0	0	0	0	0	0	0	0	0	0	0	0	0	0	0	0	0	0	0	1	0	0	0	0	0	0	0	0	0	0	0	0	0	0
6628	SNRPB	4	0	0	0	0	0	0	1	0	0	0	0	0	0	0	0	0	0	0	0	0	0	0	0	0	0	0	0	1	0	0	0	0	0	0	0	0	0	0	0	0	0	0	0	0	0	0	0
2026	ENO2	4	0	0	0	1	0	0	0	0	0	0	0	0	0	0	0	0	0	0	0	0	0	0	0	0	0	0	0	0	0	0	0	0	0	0	0	0	0	0	0	0	0	0	0	0	0	0	0
6647	SOD1	4	0	1	0	0	0	0	0	0	0	0	0	0	0	0	0	1	0	0	0	0	0	0	0	0	0	0	0	0	0	0	0	0	0	0	0	0	1	0	0	0	0	0	0	0	0	0	0
10436	EMG1	4	0	0	0	0	0	0	0	0	0	0	0	0	0	0	0	0	0	0	0	0	0	0	0	0	0	0	0	0	0	0	0	0	0	0	0	0	0	0	0	0	0	0	0	0	0	0	0
6923	ELOB	4	0	0	0	0	0	0	0	0	0	0	0	0	0	0	0	0	0	0	0	0	0	0	0	0	0	0	0	0	0	0	0	0	0	0	0	0	0	0	0	0	0	0	0	0	0	0	0
47	ACLY	4	0	0	1	0	0	0	0	0	0	0	0	0	0	0	0	0	0	0	1	0	0	0	0	0	0	0	0	1	0	0	0	0	0	0	0	0	0	0	0	0	0	0	0	0	0	0	0
5198	PFAS	4	0	0	0	0	0	0	0	0	0	0	0	0	0	0	0	0	0	0	0	0	0	0	0	0	0	0	0	0	0	0	0	0	0	0	0	0	0	0	0	0	0	0	0	0	0	0	0
2665	GDI2	4	1	0	0	0	0	0	0	1	0	0	0	0	0	0	0	0	0	0	0	0	0	0	0	0	0	0	0	0	0	0	0	0	0	0	0	0	0	0	0	0	0	0	0	0	0	0	0
6421	SFPQ	4	0	0	0	0	0	0	0	1	0	0	0	0	0	0	0	0	0	0	0	0	0	0	0	0	0	0	0	0	0	0	0	0	0	0	0	0	0	0	0	0	1	0	0	0	0	0	0
9188	DDX21	4	0	0	0	0	0	0	0	1	0	0	0	0	0	0	0	0	0	0	0	0	0	0	0	0	0	0	0	0	0	0	0	0	0	0	0	0	0	0	0	0	0	0	0	0	0	0	0
11198	SUPT16H	4	0	0	0	0	0	0	1	0	0	0	0	0	0	0	0	0	0	0	0	0	0	0	0	0	0	0	0	0	0	1	0	0	0	0	0	0	0	0	0	0	0	0	0	0	0	1	1
3189	HNRNPH3	4	0	0	0	0	0	0	0	0	0	0	0	0	0	0	0	0	0	0	0	0	0	0	0	0	0	0	0	1	0	0	0	0	0	0	0	0	0	0	0	0	0	0	0	0	0	0	0
3185	HNRNPF	4	1	0	1	0	0	1	0	0	0	0	0	0	0	0	0	0	0	0	0	0	0	0	0	0	0	0	0	0	0	0	0	0	0	0	0	0	0	0	0	0	0	0	0	0	0	0	0
9987	HNRNPDL	4	0	0	0	0	0	0	0	0	0	0	0	0	0	0	1	0	0	0	0	0	0	0	0	0	1	0	0	0	0	0	0	0	0	0	0	0	0	0	0	0	0	0	0	0	0	0	0
8565	YARS1	4	0	0	1	0	0	0	0	0	0	0	0	0	0	0	0	0	0	0	0	0	0	0	0	0	0	0	0	0	0	0	0	0	0	0	0	0	0	0	0	0	0	0	0	0	0	0	0
1464	CSPG4	4	0	0	0	0	0	0	0	0	0	0	0	0	0	0	0	0	0	0	0	0	0	0	0	0	0	0	0	0	0	0	0	0	0	0	0	0	0	0	0	0	0	0	0	0	0	0	0
6233	RPS27A	4	1	0	0	0	0	0	0	0	0	0	0	0	0	0	0	0	0	0	0	0	0	0	0	0	0	0	0	0	0	0	0	0	0	0	0	0	0	0	0	0	0	0	0	0	0	0	0
3074	HEXB	4	0	0	0	0	0	0	0	0	0	0	0	0	0	0	0	0	0	0	0	0	0	0	0	0	0	0	0	0	0	0	0	0	0	0	0	0	0	0	0	0	0	0	0	0	0	0	0
5576	PRKAR2A	4	0	0	0	0	0	0	0	0	0	0	1	0	0	0	0	0	0	0	1	0	0	0	0	0	0	0	0	0	0	0	0	0	0	0	0	0	0	0	0	0	0	0	0	0	0	0	0
6950	TCP1	4	1	0	1	0	0	0	0	0	0	0	0	0	0	0	0	0	0	0	0	0	0	0	0	0	0	0	0	0	0	0	0	0	0	0	0	0	0	0	0	0	0	0	0	0	0	1	0
8359	H4C1	4	0	0	0	0	0	1	0	0	0	0	1	0	1	0	0	0	0	0	0	0	0	0	0	0	0	0	0	0	0	0	0	0	0	0	0	0	0	0	0	0	0	0	0	0	0	0	0
4897	NRCAM	4	0	0	0	0	0	0	0	0	0	0	0	0	0	0	0	0	0	0	0	0	0	0	0	0	0	0	0	0	0	0	0	0	0	0	0	0	0	0	0	0	0	0	0	0	0	0	0
9136	RRP9	4	0	0	0	0	0	0	0	0	0	0	1	0	1	0	0	0	0	0	0	0	0	0	0	1	0	0	0	0	0	0	0	0	0	0	0	0	0	0	0	0	0	0	0	0	0	0	0
8607	RUVBL1	4	0	0	0	0	0	0	0	0	0	0	0	0	0	0	0	0	0	0	0	0	0	0	0	0	0	0	1	0	0	0	0	0	0	0	0	0	0	0	0	0	0	0	0	0	0	0	0
2547	XRCC6	4	0	0	0	0	0	1	1	0	0	0	0	0	1	0	1	0	0	0	0	0	0	0	0	0	0	0	0	0	0	0	0	0	0	0	0	0	0	0	0	0	0	0	0	0	0	0	0
5272	SERPINB9	4	0	0	0	0	0	0	0	0	0	0	0	0	0	0	0	0	0	0	0	0	0	0	0	0	0	0	0	0	0	0	0	0	0	0	0	0	0	0	0	0	0	0	0	0	0	0	0
871	SERPINH1	4	0	0	0	0	0	0	0	0	0	0	0	0	0	0	0	0	0	0	0	0	0	0	0	0	0	0	0	0	0	1	0	0	1	0	0	0	0	0	0	0	0	0	0	0	0	1	1
462	SERPINC1	4	0	0	0	0	0	0	0	0	0	0	0	0	0	0	0	1	0	0	0	0	0	0	0	0	0	0	0	0	0	0	0	0	0	0	0	0	1	0	0	0	0	0	0	0	0	0	0
56616	DIABLO	4	0	0	0	0	0	0	0	0	0	0	0	0	0	0	0	0	0	0	0	0	0	0	0	0	0	0	0	0	0	0	0	0	0	0	0	0	0	0	0	0	0	0	0	0	0	0	0
51726	DNAJB11	4	0	0	0	0	0	0	0	0	1	0	0	1	0	0	0	0	0	0	0	0	0	0	1	0	0	0	0	0	0	0	0	0	0	0	1	0	0	0	0	0	0	0	0	0	0	0	0
5496	PPM1G	4	0	0	0	0	0	0	1	0	0	0	0	0	0	1	1	0	0	0	0	0	0	0	0	0	0	0	0	0	0	0	0	0	0	0	0	0	0	0	0	0	0	0	0	0	0	0	0
87	ACTN1	3	0	0	0	0	0	0	0	0	0	0	0	0	0	0	0	0	0	0	0	0	0	0	0	0	0	0	0	0	0	0	0	0	0	0	0	0	0	0	0	0	0	0	0	0	0	0	0
4758	NEU1	3	0	0	0	0	0	0	0	0	0	0	0	0	0	0	0	0	0	0	0	0	0	0	0	0	0	0	0	0	0	0	0	0	0	0	0	0	0	0	0	1	0	0	0	0	0	0	0
5813	PURA	3	0	0	0	1	0	0	0	0	0	0	0	0	0	0	0	0	0	0	0	0	0	0	0	0	0	0	0	0	0	0	0	0	0	0	0	0	0	0	0	0	0	0	0	0	0	0	0
304	ANXA2P2	3	0	0	0	1	1	0	0	0	0	0	0	0	0	0	0	0	0	0	0	0	0	0	0	0	0	0	0	0	0	0	0	0	1	0	0	0	0	0	0	0	0	0	0	0	0	0	0
4830	NME1	3	0	0	1	0	0	0	0	0	0	0	0	0	0	0	0	0	0	0	0	0	0	0	0	0	0	0	0	0	0	0	0	0	0	0	0	0	0	0	0	0	0	0	0	0	0	0	0
28998	MRPL13	3	0	1	0	0	0	0	0	0	0	0	0	0	0	0	0	0	0	0	0	0	0	0	0	0	0	0	0	0	0	0	0	0	0	0	0	0	0	0	0	0	0	0	0	0	0	0	0
191	AHCY	3	0	1	1	0	0	0	0	0	0	0	0	0	0	0	0	0	0	0	0	0	0	0	0	0	0	0	0	0	0	0	0	0	1	0	0	0	0	0	0	0	0	0	0	0	0	0	0
10096	ACTR3	3	0	0	0	0	0	0	0	0	0	0	0	0	0	0	0	0	0	0	0	0	0	1	0	0	0	0	0	0	0	0	0	0	0	0	0	0	0	0	0	0	0	0	0	0	0	0	0
8539	API5	3	0	0	0	0	0	0	0	0	0	0	0	0	0	0	0	0	0	0	0	0	0	0	0	0	0	0	0	0	0	1	0	0	0	0	0	0	0	0	0	0	0	0	0	0	0	0	1
9512	PMPCB	3	0	0	0	0	0	0	0	0	0	0	0	0	0	0	0	0	0	0	0	0	0	0	0	0	0	0	0	0	0	1	0	0	0	0	0	0	0	0	0	0	0	0	0	0	0	0	0
328	APEX1	3	0	0	0	0	0	0	1	0	0	0	0	0	0	0	0	0	0	0	0	0	0	0	0	0	0	0	0	0	0	0	0	0	0	0	0	0	0	0	0	0	0	0	0	0	0	0	0
10197	PSME3	3	0	0	0	0	0	0	1	0	0	0	0	0	0	0	0	0	0	0	0	0	0	0	0	0	0	0	0	0	0	0	0	0	0	0	0	0	0	0	0	0	0	0	0	0	0	0	0
10549	PRDX4	3	0	1	0	0	0	0	0	0	0	0	0	0	0	0	0	0	0	0	0	0	0	0	0	0	0	0	0	0	0	0	0	1	0	0	0	0	0	0	0	0	0	0	0	0	0	0	0
5471	PPAT	3	0	0	0	0	0	0	0	0	0	0	0	0	0	0	0	0	0	0	0	0	0	0	0	0	0	0	0	0	0	0	0	0	0	0	0	0	0	0	0	0	0	1	0	0	0	0	0
7529	YWHAB	3	1	0	0	0	0	1	0	0	0	0	0	0	0	0	0	0	0	0	0	0	0	0	0	0	0	0	0	0	0	0	0	0	0	0	0	0	1	0	0	0	0	0	0	0	0	0	0
5720	PSME1	3	0	0	0	0	0	0	0	0	0	0	0	0	0	0	0	0	0	0	0	0	0	0	0	0	0	0	0	0	0	0	0	0	0	0	0	0	0	0	0	0	0	0	0	0	0	0	0
5717	PSMD11	3	0	0	0	0	0	0	0	0	0	0	0	0	1	0	0	0	0	0	1	0	0	0	0	0	0	0	0	0	0	0	0	0	0	0	0	0	0	0	0	0	0	0	0	0	0	0	0
5691	PSMB3	3	0	1	0	0	0	0	0	0	0	0	0	0	0	0	0	0	0	0	0	0	0	0	0	0	0	0	0	0	0	0	0	0	0	0	0	0	0	0	0	0	0	0	0	0	0	0	0
6165	RPL35A	3	0	1	0	0	0	0	0	0	0	0	0	0	0	0	0	0	0	0	0	0	0	0	0	0	0	0	0	1	0	0	0	0	0	0	0	0	0	0	0	0	0	0	0	0	0	0	0
16	AARS1	3	0	0	1	0	0	0	0	0	0	0	0	0	0	0	1	0	0	0	0	0	0	0	0	0	0	0	0	0	0	0	0	0	0	0	0	0	0	0	0	0	0	0	0	0	0	0	0
6188	RPS3	3	0	0	0	0	1	0	0	1	0	0	0	0	0	0	0	0	0	0	0	0	0	0	0	0	0	0	0	0	0	0	0	0	0	0	0	0	0	0	0	0	0	0	0	0	0	0	0
10910	SUGT1	3	0	0	0	0	0	0	0	0	0	0	0	0	0	0	1	0	0	0	0	0	0	0	0	0	0	0	0	0	0	0	0	0	0	0	0	0	0	0	0	0	0	0	0	0	0	0	0
6888	TALDO1	3	0	0	0	0	0	0	1	1	0	0	0	0	0	0	0	0	0	0	0	0	0	0	0	0	0	0	0	0	0	0	0	0	0	0	0	0	0	0	0	0	0	0	0	0	0	0	0
8340	H2BC13	3	0	0	1	0	1	0	0	0	0	0	0	0	0	0	0	0	0	0	0	0	0	0	0	0	0	0	0	0	0	0	0	0	0	0	0	0	0	0	0	0	0	0	0	0	0	0	0
333932	H3C15	3	0	0	0	0	0	0	0	0	0	0	0	0	0	0	0	0	0	0	0	0	0	0	0	0	0	0	0	1	0	0	0	0	0	0	0	0	0	0	0	0	0	0	0	0	0	0	0
6189	RPS3A	3	0	0	0	0	0	0	0	0	0	0	0	0	0	0	0	0	0	0	0	0	0	0	0	0	0	0	0	0	1	0	0	0	0	0	0	0	0	0	0	0	0	0	0	0	0	0	0
51596	CUTA	3	0	0	0	0	0	0	0	0	0	0	0	0	0	0	0	0	0	0	0	0	0	0	0	0	0	0	0	0	0	0	0	0	0	0	0	0	1	0	0	0	0	0	0	0	0	0	0
3146	HMGB1	3	1	1	0	0	0	0	1	0	0	0	0	0	0	0	0	0	0	0	0	0	0	0	0	0	0	0	0	0	0	0	0	0	0	0	0	0	0	0	0	0	0	0	0	0	0	0	0
1314	COPA	3	0	0	0	0	0	1	0	0	0	0	0	0	0	0	1	0	0	0	0	0	0	0	0	0	0	0	0	0	0	0	0	0	0	0	0	0	0	0	0	0	0	0	0	0	0	0	0
6187	RPS2	3	0	0	0	0	1	1	0	0	0	0	0	0	0	0	0	0	0	0	0	0	0	0	0	0	0	0	0	0	0	0	0	0	0	0	0	0	0	0	0	0	0	0	0	0	0	0	0
444	ASPH	3	0	0	0	0	0	0	0	0	0	0	0	0	0	0	0	0	0	0	0	0	0	0	0	0	0	0	0	0	0	0	0	0	0	0	0	0	0	0	0	0	0	0	0	0	0	0	0
8895	CPNE3	3	0	0	0	0	0	0	0	0	0	0	0	0	0	0	0	1	0	0	0	0	0	0	0	0	0	0	0	0	0	0	0	0	0	0	0	0	0	0	0	0	0	0	0	0	0	0	0
11151	CORO1A	3	0	0	0	0	0	0	0	0	0	0	0	0	0	0	0	0	0	0	0	0	0	0	0	0	0	0	0	0	0	0	0	0	0	0	0	0	0	0	0	0	0	0	0	0	0	0	0
6175	RPLP0	3	1	0	0	1	0	0	0	0	0	0	0	0	0	0	0	0	0	0	0	0	0	0	0	0	0	0	0	0	1	0	0	0	0	0	0	0	0	0	0	0	0	0	0	0	0	0	0
3311	HSPA7	3	0	0	0	0	0	0	0	1	0	0	0	0	0	0	0	0	0	0	0	0	0	0	0	0	0	0	0	0	0	0	0	0	0	0	0	0	0	0	0	0	0	0	0	0	0	0	0
7913	DEK	3	1	0	0	0	0	0	1	0	0	0	0	0	0	0	0	0	0	0	0	0	0	0	0	0	0	0	0	0	0	0	1	0	0	0	0	0	0	0	0	0	0	0	0	0	0	0	0
989	SEPTIN7	3	0	0	0	0	0	0	0	0	0	0	0	0	0	0	0	0	0	0	0	0	0	0	0	0	0	0	0	0	0	0	0	0	0	0	0	0	0	0	0	0	0	0	0	0	0	0	0
2817	GPC1	3	0	0	0	0	0	0	0	0	0	0	0	0	0	0	0	0	0	0	0	0	0	0	0	0	0	0	0	0	0	0	0	0	1	0	0	0	0	0	0	0	0	0	0	0	0	1	0
2739	GLO1	3	1	1	0	0	0	0	0	0	0	0	0	0	0	0	0	0	0	0	0	0	0	0	0	0	0	0	0	0	0	0	0	0	0	0	0	0	0	0	0	0	0	0	0	0	0	0	0
1854	DUT	3	0	0	0	0	0	0	0	0	0	0	0	0	0	0	0	0	0	0	0	0	0	0	0	0	0	0	0	0	0	0	0	0	0	0	0	0	0	0	0	0	0	0	0	0	0	0	0
8880	FUBP1	3	0	0	0	0	0	0	1	0	0	0	0	0	0	1	0	0	0	0	1	0	0	0	0	0	0	0	0	0	0	0	0	0	0	0	0	0	0	0	0	0	0	0	0	0	0	0	0
2495	FTH1	3	0	0	0	0	0	0	0	0	0	0	0	0	0	0	0	0	0	0	0	0	0	0	0	0	0	0	0	0	0	0	0	0	0	0	0	0	0	0	0	1	0	0	0	0	0	0	0
5214	PFKP	3	0	0	0	1	0	0	0	0	0	0	0	0	0	0	0	0	0	0	0	0	0	0	0	0	0	0	0	0	0	0	0	0	1	0	0	0	0	0	0	0	0	0	0	0	0	0	0
1937	EEF1G	3	0	0	0	0	0	0	0	1	0	0	1	0	0	0	0	0	0	0	0	0	0	0	0	0	0	0	0	0	0	0	0	0	0	0	0	0	0	0	0	0	0	0	0	0	0	0	0
9343	EFTUD2	3	0	0	0	0	0	0	1	0	0	0	0	0	0	0	0	0	0	0	0	0	0	0	0	0	0	0	0	0	0	1	0	0	0	0	0	0	0	0	0	0	0	0	0	0	0	0	0
6513	SLC2A1	3	0	0	0	0	0	0	0	0	0	0	0	0	0	0	0	0	0	1	0	0	0	0	0	0	0	0	0	0	0	0	0	0	0	0	0	0	0	0	0	0	0	0	0	0	0	0	0
6709	SPTAN1	3	0	0	0	0	0	0	0	0	0	0	0	0	1	0	0	0	0	0	0	0	0	0	0	0	0	0	0	0	0	1	0	0	0	0	0	0	0	0	0	0	0	0	0	0	0	0	0
1973	EIF4A1	3	0	0	0	0	1	0	1	1	0	0	0	0	0	0	0	0	0	0	0	0	0	0	0	0	0	0	0	0	0	0	0	0	0	0	0	0	0	0	0	0	0	0	0	0	0	0	0
6625	SNRNP70	3	0	0	0	0	0	0	0	0	0	0	0	0	0	0	0	0	0	0	0	0	0	0	0	0	0	0	0	0	0	0	0	0	0	0	0	0	0	0	0	0	0	0	0	0	0	0	0
6635	SNRPE	3	0	0	0	0	0	1	0	0	0	0	0	0	0	0	0	0	0	0	0	0	0	0	0	0	0	0	0	0	0	1	0	0	0	0	0	0	0	0	0	0	0	0	0	0	0	0	1
6632	SNRPD1	3	0	0	0	0	0	0	0	0	0	0	0	0	0	0	0	0	0	0	0	0	0	0	0	0	0	0	0	0	0	0	0	0	0	0	0	0	0	0	0	0	0	0	0	0	0	0	0
1983	EIF5	3	0	0	0	0	0	0	0	0	0	0	0	0	0	0	0	0	0	0	1	0	0	0	0	0	0	0	0	0	0	0	0	0	0	0	0	0	0	0	1	0	0	0	0	0	0	1	0
9276	COPB2	3	0	0	0	0	0	0	0	0	0	0	0	0	0	0	0	0	0	0	0	0	0	0	1	0	0	0	0	0	0	0	0	0	0	0	1	0	0	0	0	0	0	0	0	0	0	0	0
7411	VBP1	3	0	1	0	0	0	0	0	0	0	0	0	0	0	0	0	0	0	0	0	0	0	0	0	0	0	0	0	0	0	0	0	0	0	0	0	0	0	0	0	0	0	0	0	0	0	0	0
3306	HSPA2	3	0	0	0	1	0	0	0	0	0	0	0	0	0	0	0	0	0	0	0	0	0	0	0	0	0	0	0	0	0	0	0	0	0	0	0	0	0	0	0	0	0	0	0	0	0	0	0
3606	IL18	3	0	0	0	1	0	0	0	0	0	0	0	0	0	0	0	0	0	0	0	0	0	0	0	0	0	0	0	0	0	0	0	0	0	0	0	0	0	0	0	0	0	0	0	0	0	0	0
7317	UBA1	3	0	0	0	0	1	0	1	1	0	0	0	0	0	0	0	0	0	0	0	0	0	0	0	0	0	0	0	0	0	0	0	0	0	0	0	0	0	0	0	0	0	0	0	0	0	0	0
7203	CCT3	3	0	0	0	0	1	0	0	0	0	0	0	0	0	0	0	0	0	0	0	0	0	0	0	0	0	0	0	0	0	0	0	0	0	0	0	0	0	0	0	0	0	0	0	0	0	0	0
7247	TSN	3	1	1	1	0	0	0	0	0	0	0	0	0	0	0	0	0	0	0	0	0	0	0	0	0	0	0	0	0	0	0	0	0	0	0	0	0	0	0	0	0	0	0	0	0	0	0	0
10128	LRPPRC	3	0	0	0	0	0	0	0	0	0	0	0	0	0	0	0	0	0	1	0	0	0	0	0	0	0	0	0	0	0	0	0	0	0	0	0	0	0	0	0	0	0	0	0	0	0	0	0
11140	CDC37	3	0	0	0	0	0	0	0	0	0	0	0	0	0	0	0	0	0	0	0	0	0	0	0	0	0	0	0	0	0	0	0	0	0	0	0	0	0	0	0	0	0	0	0	0	0	0	0
8826	IQGAP1	3	0	0	0	0	0	0	0	0	0	0	0	0	0	0	0	0	0	0	0	0	0	1	0	0	0	0	0	0	0	0	0	0	0	0	0	0	0	0	0	0	1	0	0	0	0	0	0
6160	RPL31	3	1	0	0	1	0	0	0	0	0	0	0	0	0	0	0	0	0	0	0	0	0	0	0	0	0	0	0	0	0	0	0	0	0	0	0	0	0	0	0	0	0	0	0	0	0	0	0
3609	ILF3	3	0	0	0	0	0	0	0	0	0	0	1	0	0	0	0	0	1	0	0	1	0	0	0	0	0	0	0	0	0	0	0	0	0	0	0	0	0	0	0	0	0	0	0	0	0	0	0
6125	RPL5	3	1	0	0	0	0	0	0	0	0	0	0	0	0	0	0	0	0	0	0	0	0	0	0	1	0	0	0	0	0	0	0	0	0	0	0	0	0	0	0	0	0	0	0	0	0	0	0
4191	MDH2	3	0	1	0	0	0	0	0	0	0	0	0	0	0	0	0	0	0	1	0	0	0	0	0	0	0	0	0	0	0	0	0	0	0	0	0	0	1	0	0	0	0	0	0	0	0	0	0
7411	VBP1	3	0	1	0	0	0	0	0	0	0	0	0	0	0	0	0	0	0	0	0	0	0	0	0	0	0	0	0	0	0	0	0	0	0	0	0	0	0	0	0	0	0	0	0	0	0	0	0
1213	CLTC	3	0	0	1	0	0	0	0	0	0	0	0	0	0	0	0	0	0	0	0	0	0	1	1	0	0	0	0	0	0	0	0	0	0	0	0	0	0	0	0	0	0	0	0	0	0	0	0
1303	COL12A1	3	0	0	0	0	0	0	0	0	0	0	0	0	0	0	0	0	0	0	0	0	0	0	0	0	0	0	0	0	0	0	0	0	0	0	0	0	0	0	0	0	0	0	0	0	0	0	0
114990	VASN	3	0	0	0	0	0	0	0	0	0	0	0	0	0	0	0	0	0	0	0	0	0	0	0	0	0	0	0	0	0	0	0	0	0	0	0	0	0	0	0	0	0	0	0	0	0	0	0
6611	SMS	2	1	0	0	0	0	0	0	0	0	0	0	0	0	0	0	0	0	0	0	0	0	0	0	0	0	0	0	0	0	0	0	0	0	0	0	0	0	0	0	0	0	0	0	0	0	0	0
6470	SHMT1	2	0	0	0	0	0	0	0	0	0	0	0	0	0	0	0	0	0	0	0	0	0	0	0	0	0	0	0	0	0	0	0	0	0	0	0	0	0	0	0	0	0	0	0	0	0	0	0
10054	UBA2	2	0	0	0	0	0	0	1	0	0	0	0	0	0	0	0	0	0	0	0	0	0	0	0	0	0	0	0	0	0	0	0	0	0	0	0	0	0	0	0	0	0	0	0	0	0	0	0
7358	UGDH	2	0	0	0	1	0	0	0	0	0	0	0	0	0	0	0	0	0	1	0	0	0	0	0	0	0	0	0	0	0	0	0	0	0	0	0	0	0	0	0	0	0	0	0	0	0	0	0
5223	PGAM1	2	0	0	0	0	0	1	0	0	0	0	0	0	0	0	0	0	0	0	0	0	0	0	0	0	0	0	0	0	0	0	0	0	0	0	0	0	0	0	0	0	0	0	1	0	0	0	0
8078	USP5	2	0	0	1	0	0	0	0	0	0	0	0	0	0	1	0	0	0	0	0	0	0	0	0	0	0	0	0	0	0	0	0	0	0	0	0	0	0	0	0	0	0	0	0	0	0	0	0
5976	UPF1	2	0	0	0	0	0	0	0	0	0	0	0	0	0	0	0	0	0	0	0	0	0	0	0	0	0	0	0	0	0	0	0	0	0	0	0	0	0	0	0	0	0	0	0	0	0	0	0
23020	SNRNP200	2	0	0	0	0	0	0	0	0	0	0	0	0	0	0	0	0	0	0	0	0	0	0	0	0	0	0	0	0	0	1	0	0	0	0	0	0	0	0	0	0	0	0	0	0	0	0	0
6730	SRP68	2	0	0	0	0	0	0	0	0	0	0	0	0	0	0	0	0	0	0	0	0	0	0	0	0	0	0	0	0	0	0	0	0	0	0	0	0	0	0	0	0	0	0	0	0	0	0	0
26953	RANBP6	2	0	0	0	0	0	0	0	0	0	0	0	0	0	0	0	0	0	0	0	0	0	0	0	0	0	0	0	0	0	0	0	0	0	0	0	0	0	0	0	0	0	0	0	0	0	0	0
83442	SH3BGRL3	2	0	0	0	0	0	0	0	0	0	0	0	0	0	0	0	0	0	0	0	0	0	0	0	0	0	0	0	0	0	0	0	0	1	0	0	0	0	0	0	0	0	0	0	0	0	0	0
10728	PTGES3	2	0	0	0	0	0	0	0	0	0	0	0	0	0	0	0	0	0	0	0	0	0	0	0	0	0	0	0	0	0	0	0	0	0	0	0	0	0	0	0	0	0	0	0	0	0	0	0
25796	PGLS	2	0	0	0	0	0	0	0	0	0	0	0	0	0	0	0	0	0	0	1	0	0	0	0	0	0	0	0	0	0	0	0	0	0	0	0	0	0	0	0	0	0	0	0	0	0	0	0
11338	U2AF2	2	0	0	0	0	0	1	0	0	0	0	0	0	0	0	0	0	0	0	0	0	0	0	0	0	0	0	0	0	0	0	0	0	0	0	0	0	0	0	0	0	0	0	0	0	0	0	0
5464	PPA1	2	0	0	0	0	0	0	0	0	0	0	0	0	0	0	0	0	0	0	0	0	0	0	0	0	0	0	0	0	0	0	1	0	0	0	0	0	0	0	0	0	0	0	0	0	0	0	0
5702	PSMC3	2	0	0	0	0	0	0	0	0	0	0	0	0	0	0	0	0	0	0	0	0	0	0	0	0	0	0	0	0	0	0	0	0	0	0	0	0	0	0	0	0	0	0	0	0	0	0	0
5700	PSMC1	2	0	0	1	0	0	0	0	0	0	0	0	0	0	0	0	0	0	0	0	0	0	0	0	0	0	0	0	0	0	0	0	0	0	0	0	0	0	0	0	0	0	0	0	0	0	0	0
5685	PSMA4	2	0	0	0	0	0	0	0	0	0	0	0	0	0	0	0	0	0	0	0	0	0	0	0	0	0	0	0	0	0	0	0	0	0	0	0	0	0	0	0	0	0	0	0	0	0	0	0
5683	PSMA2	2	0	0	0	0	0	0	0	0	0	0	0	0	0	0	0	0	0	0	0	0	0	0	0	0	0	0	0	0	0	0	0	0	0	0	0	0	0	0	0	0	0	0	0	0	0	0	0
7520	XRCC5	2	1	0	0	0	0	0	1	0	0	0	0	0	0	0	0	0	0	0	0	0	0	0	0	0	0	0	0	0	0	0	0	0	0	0	0	0	0	0	0	0	0	0	0	0	0	0	0
11260	XPOT	2	0	0	0	0	0	0	0	0	0	0	0	0	0	0	0	0	0	0	0	0	0	0	0	0	0	0	0	0	0	0	0	0	0	0	0	0	0	0	0	0	0	0	0	0	0	0	0
5682	PSMA1	2	0	0	0	0	0	0	0	0	0	0	0	0	0	0	0	0	0	0	0	0	0	0	0	0	0	0	0	0	0	0	0	0	0	0	0	0	0	0	0	0	0	0	0	0	0	0	0
7514	XPO1	2	0	0	0	0	0	0	0	0	0	0	0	0	0	0	0	0	0	0	0	0	0	0	0	0	0	0	0	0	0	0	0	0	0	0	0	0	0	0	0	0	0	0	0	0	0	0	0
7150	TOP1	2	0	0	0	0	0	0	0	0	0	0	0	1	0	0	0	0	0	0	0	0	0	0	0	0	0	0	0	0	0	0	0	0	0	0	0	0	0	0	0	0	0	0	0	0	0	0	0
10594	PRPF8	2	0	0	1	0	1	0	0	0	0	0	0	0	0	0	0	0	0	0	0	0	0	0	0	0	0	0	0	0	0	0	0	0	0	0	0	0	0	0	0	0	0	0	0	0	0	0	0
3371	TNC	2	0	0	0	0	0	0	0	0	0	0	0	0	0	0	0	0	0	0	0	0	0	0	0	0	0	0	0	0	0	0	0	0	1	0	0	0	0	0	0	0	0	0	0	0	0	0	0
57418	WDR18	2	0	0	0	0	0	0	0	0	0	0	0	0	0	0	0	0	0	0	0	0	0	0	0	0	0	0	0	0	0	0	0	0	0	0	0	0	0	0	0	0	0	0	0	0	0	0	0
6633	SNRPD2	2	0	1	0	0	0	0	0	0	0	0	0	0	0	0	0	0	0	0	0	0	0	0	0	0	0	0	0	0	0	0	0	0	0	0	0	0	0	0	0	0	0	0	0	0	0	0	0
6201	RPS7	2	1	0	0	0	0	0	0	0	0	0	0	0	0	0	0	0	0	0	0	0	0	0	0	0	0	0	0	0	0	0	0	0	0	0	0	0	0	0	0	0	0	0	0	0	0	0	0
7341	SUMO1	2	0	1	0	0	0	1	0	0	0	0	0	0	0	0	0	0	0	0	0	0	0	0	0	0	0	0	0	0	0	0	0	0	0	0	0	0	0	0	0	0	0	0	0	0	0	0	0
5694	PSMB6	2	0	0	0	0	0	0	0	0	0	0	0	0	0	0	0	0	0	0	0	0	0	0	0	0	0	0	0	0	0	0	0	0	0	0	0	0	0	0	0	0	0	0	0	0	0	1	0
54938	SARS2	2	0	0	0	1	0	0	0	0	0	0	0	0	0	0	0	0	0	0	0	0	0	0	0	0	0	0	0	0	0	0	0	0	0	0	0	0	0	0	0	0	0	0	0	0	0	0	0
6141	RPL18	2	0	1	1	0	0	0	0	0	0	0	0	0	0	0	0	0	0	0	0	0	0	0	0	0	0	0	0	0	0	0	0	0	0	0	0	0	0	0	0	0	0	0	0	0	0	0	0
5358	PLS3	2	1	0	0	0	0	0	0	0	0	0	0	0	0	0	0	0	0	0	0	0	0	0	0	0	0	0	0	0	0	0	0	0	0	0	0	0	0	0	0	0	0	0	0	0	0	0	0
6223	RPS19	2	0	0	1	0	0	0	0	0	0	0	0	0	0	0	0	0	0	0	0	0	0	0	0	0	0	0	0	0	0	0	0	0	0	0	0	0	0	0	0	0	0	0	0	0	0	0	0
8882	ZPR1	2	0	0	0	0	0	1	0	0	0	0	0	0	0	0	0	0	0	0	0	0	0	0	0	0	0	0	0	0	0	0	0	0	0	0	0	0	0	0	0	0	0	0	0	0	0	0	0
7919	DDX39B	2	0	0	1	0	0	0	0	0	0	0	0	0	0	0	0	0	0	0	0	0	0	0	0	0	0	0	0	0	0	0	0	0	0	0	0	0	0	0	0	0	0	0	0	0	0	0	0
1633	DCK	2	0	0	0	0	0	0	0	0	0	0	0	0	0	0	0	0	0	0	0	0	0	0	0	0	0	0	0	1	0	0	0	0	0	0	0	0	0	0	0	0	0	0	0	0	0	0	0
3608	ILF2	2	0	0	0	0	0	0	0	0	0	0	0	0	0	1	0	0	0	0	0	0	0	0	0	0	0	0	0	0	0	0	0	0	0	0	0	0	0	0	0	0	0	0	0	0	0	0	0
4691	NCL	2	0	0	0	0	0	0	0	0	0	0	0	0	0	1	0	0	0	0	0	0	0	0	0	0	1	0	0	0	0	0	0	0	0	0	0	0	0	0	0	0	0	0	0	0	0	0	0
4677	NARS1	2	1	1	0	0	0	0	0	0	0	0	0	0	0	0	0	0	0	0	0	0	0	0	0	0	0	0	0	0	0	0	0	0	0	0	0	0	0	0	0	0	0	0	0	0	0	0	0
3615	IMPDH2	2	0	0	0	0	0	0	0	0	0	0	0	0	0	0	0	0	0	0	0	0	0	0	0	0	0	0	0	0	0	0	0	0	0	0	0	0	0	0	0	0	0	0	0	0	0	0	0
57124	CD248	2	0	0	0	0	0	0	0	0	0	0	0	0	0	0	0	0	0	0	0	0	0	0	0	0	0	0	0	0	0	0	0	0	0	0	0	0	0	0	0	0	0	0	0	0	0	0	0
25932	CLIC4	2	0	0	0	0	0	0	0	0	0	0	0	0	0	0	0	0	0	0	0	0	0	0	0	0	0	0	0	0	0	0	0	0	0	0	0	0	0	0	0	0	0	0	0	0	0	1	0
10527	IPO7	2	0	0	0	0	0	0	0	0	0	0	0	0	0	0	0	0	0	0	0	0	0	0	0	0	0	0	0	0	0	0	0	0	0	0	0	0	0	0	0	0	0	0	0	0	0	0	0
10330	CNPY2	2	0	0	0	0	0	0	0	0	0	0	0	0	0	0	0	0	0	0	0	0	0	0	0	0	0	0	0	0	0	0	0	0	0	0	0	0	0	0	0	0	0	0	0	0	0	0	0
126298	IRGQ	2	0	0	0	0	0	0	0	0	0	0	0	0	0	0	0	0	0	0	0	0	0	0	0	0	0	0	0	0	0	0	0	0	0	0	0	0	0	0	0	0	0	0	0	0	0	0	0
1280	COL2A1	2	0	0	0	0	0	0	0	0	0	0	0	0	0	0	0	0	0	0	0	0	0	0	0	0	0	0	0	0	0	0	0	0	0	0	0	0	0	0	0	1	0	0	0	0	0	0	0
2618	GART	2	0	0	0	0	0	0	0	0	0	0	0	0	0	0	0	0	0	0	0	0	0	0	0	0	0	0	0	0	0	0	0	0	0	0	0	0	0	0	0	0	0	0	0	0	0	0	0
1293	COL6A3	2	0	0	0	0	0	0	0	0	0	0	0	0	0	0	0	0	0	0	0	0	0	0	0	0	0	0	0	0	0	0	0	0	0	0	0	0	0	0	0	0	0	0	0	0	0	0	0
1315	COPB1	2	0	0	0	0	0	0	0	0	0	0	0	0	0	0	0	0	0	0	0	0	0	0	0	0	0	0	0	0	0	1	0	0	0	0	0	0	0	0	0	0	0	0	0	0	0	0	0
22818	COPZ1	2	0	0	1	0	0	1	0	0	0	0	0	0	0	0	0	0	0	0	0	0	0	0	0	0	0	0	0	0	0	0	0	0	0	0	0	0	0	0	0	0	0	0	0	0	0	0	0
83706	FERMT3	2	0	0	0	0	0	0	0	0	0	0	0	0	0	0	0	0	0	0	0	0	0	0	0	0	0	0	0	0	0	0	0	0	0	0	0	0	0	0	0	0	0	0	0	0	0	0	0
27336	HTATSF1	2	1	0	0	0	0	0	0	0	0	0	0	0	0	0	0	0	0	0	0	0	0	0	0	0	0	0	0	0	0	0	0	0	0	0	0	0	0	0	0	0	0	0	0	0	0	0	0
30001	ERO1A	2	0	0	0	0	0	0	0	0	0	0	0	0	0	0	0	0	0	0	0	0	0	0	0	0	0	0	0	0	0	0	0	0	0	0	0	0	0	0	0	0	0	0	0	0	0	0	0
10212	DDX39A	2	0	0	0	0	0	0	0	0	0	0	0	0	0	0	0	0	0	0	0	0	0	0	0	0	0	0	0	0	0	0	0	0	0	0	0	0	0	0	0	0	0	0	0	0	0	0	0
51253	MRPL37	2	0	0	0	0	0	0	0	0	0	0	0	0	0	0	0	0	0	0	0	0	0	0	0	0	0	0	0	0	0	0	0	0	0	0	0	0	0	0	0	0	0	0	0	0	0	0	0
51069	MRPL2	2	0	0	0	0	0	0	0	0	0	0	0	0	0	0	0	0	0	0	0	0	0	0	0	0	0	0	0	0	0	0	0	0	0	0	0	0	0	0	0	0	0	0	0	0	0	0	0
170506	DHX36	2	0	0	0	0	0	0	0	0	0	0	0	0	0	0	0	0	0	0	0	0	0	0	0	0	0	0	0	0	0	0	0	0	0	0	0	0	0	0	0	0	0	0	0	0	0	0	0
9801	MRPL19	2	0	0	0	0	0	0	0	0	0	0	0	0	0	0	0	0	0	0	0	0	0	0	0	0	0	0	0	0	0	0	0	0	0	0	0	0	0	0	0	0	0	0	0	0	0	0	0
1743	DLST	2	0	0	0	0	0	0	0	0	0	0	0	0	0	0	0	0	0	0	0	0	0	0	0	0	0	0	0	0	0	0	0	0	0	0	0	0	0	0	0	0	0	0	0	0	0	0	0
1982	EIF4G2	2	0	0	0	0	0	0	0	0	0	0	0	0	0	0	0	0	0	0	0	0	0	0	0	0	0	0	1	0	1	0	0	0	0	0	0	0	0	0	0	0	0	0	0	0	0	0	0
29088	MRPL15	2	0	0	0	0	0	0	0	0	0	0	0	0	0	0	0	0	0	0	0	0	0	0	0	0	0	0	0	0	0	0	0	0	0	0	0	0	0	0	0	0	0	0	0	0	0	0	0
55110	MAGOHB	2	0	0	1	1	0	0	0	0	0	0	0	0	0	0	0	0	0	0	0	0	0	0	0	0	0	0	0	0	0	0	0	0	0	0	0	0	0	0	0	0	0	0	0	0	0	0	0
4200	ME2	2	0	0	0	0	0	0	0	0	0	0	0	0	0	0	0	0	0	0	0	0	0	0	0	0	0	0	0	0	0	0	0	0	0	0	0	0	0	0	0	0	0	0	0	0	0	1	0
10072	DPP3	2	0	0	0	0	0	0	0	0	0	0	0	0	0	0	0	0	0	0	0	0	0	0	0	0	0	0	0	0	0	0	0	0	1	0	0	0	0	0	0	0	0	0	0	0	0	0	0
728689	EIF3CL	2	0	0	0	0	0	0	0	0	0	0	0	0	0	0	0	0	0	0	0	0	0	0	0	0	0	0	0	0	0	0	0	0	0	0	0	0	0	0	0	0	0	0	0	0	0	0	0
4126	MANBA	2	0	0	0	0	0	0	0	0	0	0	0	0	0	0	0	0	0	0	0	0	0	0	0	0	0	0	0	0	0	0	0	0	0	0	0	0	0	0	0	0	0	0	0	0	0	0	0
4831	NME2	2	0	0	1	0	0	0	0	0	0	0	0	0	0	0	0	0	0	0	0	0	0	0	0	0	0	0	0	0	0	0	0	0	0	0	0	0	0	0	0	1	0	0	0	0	0	0	0
2664	GDI1	2	0	0	0	0	0	0	0	0	0	0	0	0	0	0	0	0	0	0	0	0	0	0	0	0	0	0	0	0	0	0	0	0	0	0	0	0	0	0	0	0	0	0	0	0	0	0	0
9397	NMT2	2	0	0	0	0	0	0	0	0	0	0	0	0	0	0	0	0	0	0	0	0	0	0	0	0	0	0	0	0	0	0	0	0	0	0	0	0	0	0	0	0	0	0	0	0	0	0	0
586	BCAT1	2	0	0	0	0	0	0	0	0	0	0	0	0	0	0	0	0	0	0	0	0	0	0	0	0	0	0	0	0	0	0	0	0	0	0	0	0	0	0	0	0	0	0	0	0	0	0	0
27043	PELP1	2	0	0	0	0	0	0	0	0	0	0	0	0	0	0	0	0	0	0	0	0	0	0	0	0	0	0	0	0	0	0	0	0	0	0	0	0	0	0	0	0	0	0	0	0	0	0	0
70	ACTC1	2	0	0	1	0	0	0	0	0	0	0	0	0	0	0	1	0	0	0	0	0	0	0	0	0	0	0	0	0	0	0	0	0	0	0	0	0	0	0	0	0	0	0	0	0	0	0	0
94239	H2AZ2	2	0	1	0	0	0	0	0	0	0	0	0	0	0	0	0	0	0	0	0	0	0	0	0	0	0	0	0	0	0	0	0	0	0	0	0	0	0	0	0	0	0	1	0	0	0	0	0
10606	PAICS	2	1	1	0	0	0	0	0	0	0	0	0	0	0	0	0	0	0	0	0	0	0	0	0	0	0	0	0	0	0	0	0	0	0	0	0	0	0	0	0	0	0	0	0	0	0	0	0
10097	ACTR2	2	0	0	0	0	0	0	0	0	0	0	0	0	0	0	0	0	0	0	0	0	0	1	0	0	0	0	0	0	0	0	0	0	0	0	0	0	0	0	0	0	0	0	0	0	0	0	0
23593	HEBP2	2	0	0	0	0	0	0	0	0	0	0	0	0	0	0	0	1	0	0	0	0	0	0	0	0	0	0	0	0	0	0	0	0	0	0	0	0	0	0	0	0	0	0	0	0	0	0	0
5036	PA2G4	2	0	1	0	0	1	0	0	0	0	0	0	0	0	0	0	0	0	0	0	0	0	0	0	0	0	0	0	0	0	0	0	0	0	0	0	0	0	0	0	0	0	0	0	0	0	0	0
10541	ANP32B	2	0	0	0	0	0	0	1	0	0	0	0	0	0	0	0	0	0	0	0	0	0	0	0	0	0	0	0	0	0	0	0	0	0	0	0	0	0	0	0	0	0	0	0	0	0	0	0
8546	AP3B1	2	0	0	0	0	0	0	0	0	0	0	0	0	0	1	0	0	0	0	0	0	0	0	0	0	0	0	0	0	0	0	0	0	0	0	0	0	0	0	0	0	0	0	0	0	0	0	0
8974	P4HA2	2	0	0	0	0	0	0	0	0	0	0	0	0	0	0	0	0	0	0	0	0	0	0	0	0	0	0	0	0	0	0	0	0	1	0	0	0	0	0	0	0	0	0	0	0	0	0	0
3024	H1-1	2	0	0	1	0	0	0	0	0	0	0	0	0	0	0	0	0	0	0	0	0	0	0	0	0	0	0	0	0	0	0	0	0	0	0	0	0	0	0	0	0	0	0	0	0	0	0	0
8943	AP3D1	2	0	0	0	0	0	0	0	0	0	0	1	0	0	0	0	0	0	0	0	0	0	0	0	0	0	0	0	0	0	0	0	0	0	0	0	0	0	0	0	0	0	0	0	0	0	0	0
220988	HNRNPA3	2	0	0	0	0	0	0	0	0	0	0	0	0	0	0	0	0	0	0	0	0	0	0	0	0	0	0	0	1	0	0	0	0	0	0	0	0	0	0	0	0	0	0	0	0	0	0	0
1917	EEF1A2	2	0	0	0	0	0	0	0	1	0	0	0	0	0	0	0	0	0	0	0	0	0	0	0	0	0	0	0	0	0	0	0	0	0	0	0	0	0	0	0	0	0	0	0	0	0	0	0
11051	NUDT21	2	1	0	1	0	0	0	0	0	0	0	0	0	0	0	0	0	0	0	0	0	0	0	0	0	0	0	0	0	0	0	0	0	0	0	0	0	0	0	0	0	0	0	0	0	0	0	0
4076	CAPRIN1	2	1	0	0	0	0	0	0	0	0	0	0	0	0	0	0	0	0	0	0	0	0	0	0	0	0	0	0	0	0	0	0	0	0	0	0	0	0	0	0	0	0	0	0	0	0	0	0
10726	NUDC	2	0	0	0	0	0	0	0	0	0	0	0	0	0	0	0	0	0	0	0	0	0	0	0	0	0	0	0	0	0	0	0	0	0	0	0	0	0	0	0	0	0	0	0	0	0	0	0
26155	NOC2L	2	0	0	0	0	0	0	0	0	0	0	0	0	0	0	0	0	0	0	0	0	0	0	0	0	0	0	0	0	0	0	0	0	0	0	0	0	0	0	0	0	0	0	0	0	0	0	0
4839	NOP2	2	0	0	0	0	0	0	0	0	0	0	0	0	0	1	1	0	0	0	0	0	0	0	0	0	0	0	0	0	0	0	0	0	0	0	0	0	0	0	0	0	0	0	0	0	0	0	0
3324	HSP90AA2P	2	0	0	0	0	1	0	0	1	0	0	0	0	0	0	0	0	0	0	0	0	0	0	0	0	0	0	0	0	0	0	0	0	0	0	0	0	0	0	0	0	0	0	0	0	0	0	0
10236	HNRNPR	2	0	0	0	0	1	0	0	0	0	0	0	0	0	0	0	0	0	0	0	0	0	0	0	1	0	0	0	0	0	0	0	0	0	0	0	0	0	0	0	0	0	0	0	0	0	0	0
10539	GLRX3	2	0	0	1	0	0	0	0	0	0	0	0	0	0	0	0	0	0	0	0	0	0	0	0	1	0	0	0	0	0	0	0	0	0	0	0	0	0	0	0	0	0	0	0	0	0	0	0
2764	GMFB	2	0	0	0	0	0	0	0	0	0	0	0	0	0	0	0	1	0	0	0	0	0	0	0	0	0	0	0	0	0	0	0	0	0	0	0	0	1	0	0	0	0	0	0	0	0	0	0
56648	EIF5A2	1	0	0	1	0	0	0	0	0	0	0	0	0	0	0	0	0	0	0	0	0	0	0	0	0	0	0	0	0	0	0	0	0	0	0	0	0	0	0	0	0	0	0	0	0	0	0	0
6723	SRM	1	0	0	0	0	0	0	0	0	0	0	0	0	0	0	0	0	0	0	0	0	0	0	0	0	0	0	0	0	0	0	0	0	0	0	0	0	0	0	0	0	0	0	0	0	0	0	0
22929	SEPHS1	1	0	0	0	0	0	0	1	0	0	0	0	0	0	0	0	0	0	0	0	0	0	0	0	0	0	0	0	0	0	0	0	0	0	0	0	0	0	0	0	0	0	0	0	0	0	0	0
8335	H2AC4	1	0	0	0	0	0	0	0	0	0	0	0	0	0	0	0	0	0	0	0	0	0	0	0	0	0	0	0	0	0	0	0	0	0	0	0	0	0	0	0	0	0	0	0	0	0	0	0
6634	SNRPD3	1	0	1	0	0	0	0	0	0	0	0	0	0	0	0	0	0	0	0	0	0	0	0	0	0	0	0	0	0	0	0	0	0	0	0	0	0	0	0	0	0	0	0	0	0	0	0	0
3692	EIF6	1	0	0	0	0	0	0	0	0	0	0	0	0	0	0	0	0	0	0	0	0	0	0	0	0	0	0	0	0	0	0	0	0	0	0	0	0	1	0	0	0	0	0	0	0	0	0	0
8666	EIF3G	1	0	0	0	0	0	0	0	0	0	0	0	0	0	0	0	0	0	0	0	0	0	0	0	0	0	0	1	0	0	0	0	0	0	0	0	0	0	0	0	0	0	0	0	0	0	0	0
79017	GGCT	1	0	0	0	0	0	0	0	0	0	0	0	0	0	0	0	1	0	0	0	0	0	0	0	0	0	0	0	0	0	0	0	0	0	0	0	0	0	0	0	0	0	0	0	0	0	0	0
23223	RRP12	1	0	0	0	0	0	0	0	0	0	0	0	0	0	1	0	0	0	0	0	0	0	0	0	0	0	0	0	0	0	0	0	0	0	0	0	0	0	0	0	0	0	0	0	0	0	0	0
23212	RRS1	1	0	0	0	0	0	0	0	0	0	0	0	0	0	0	0	0	0	0	0	0	0	0	0	0	0	0	0	0	0	0	0	0	0	0	0	0	0	0	0	0	0	0	0	0	0	0	0
58478	ENOPH1	1	0	0	0	0	0	0	0	0	0	0	0	0	0	0	0	1	0	0	0	0	0	0	0	0	0	0	0	0	0	0	0	0	0	0	0	0	0	0	0	0	0	0	0	0	0	0	0
11328	FKBP9	1	1	0	0	0	0	0	0	0	0	0	0	0	0	0	0	0	0	0	0	0	0	0	0	0	0	0	0	0	0	0	0	0	0	0	0	0	0	0	0	0	0	0	0	0	0	0	0
6626	SNRPA	1	0	0	0	0	0	0	0	0	0	0	0	0	0	1	0	0	0	0	0	0	0	0	0	0	0	0	0	0	0	0	0	0	0	0	0	0	0	0	0	0	0	0	0	0	0	0	0
2058	EPRS1	1	0	0	0	0	0	0	0	0	0	0	0	0	0	0	0	0	0	0	0	0	0	0	0	0	0	0	0	0	0	0	0	0	0	0	0	0	0	0	0	0	0	0	0	0	0	0	0
23071	ERP44	1	0	0	0	0	0	0	0	0	0	0	0	0	0	0	0	0	0	0	0	0	0	0	0	0	0	0	0	0	0	0	0	0	0	0	0	0	0	0	0	0	0	0	0	0	0	0	0
2107	ETF1	1	0	0	0	0	0	0	0	0	0	0	0	0	0	0	0	0	0	0	0	0	0	0	0	0	0	0	0	0	0	0	0	0	0	0	0	0	0	0	0	0	0	0	0	0	0	0	0
11124	FAF1	1	0	0	0	0	0	0	0	1	0	0	0	0	0	0	0	0	0	0	0	0	0	0	0	0	0	0	0	0	0	0	0	0	0	0	0	0	0	0	0	0	0	0	0	0	0	0	0
10291	SF3A1	1	0	0	0	0	0	0	0	1	0	0	0	0	0	0	0	0	0	0	0	0	0	0	0	0	0	0	0	0	0	0	0	0	0	0	0	0	0	0	0	0	0	0	0	0	0	0	0
2729	GCLC	1	0	0	0	0	0	0	0	0	0	0	0	0	0	0	0	0	0	0	0	0	0	0	0	0	0	0	0	0	0	0	0	0	0	0	0	0	0	0	0	0	0	0	0	0	0	0	0
60681	FKBP10	1	0	0	0	0	0	0	0	0	0	0	0	0	0	0	0	0	0	0	0	0	0	0	0	0	0	0	0	0	0	0	0	0	0	0	0	0	0	0	0	0	0	0	0	0	0	0	0
2288	FKBP4	1	0	0	0	0	0	0	0	0	0	0	0	0	0	0	0	0	0	0	0	0	0	0	0	0	0	0	0	0	0	0	0	0	0	0	0	0	0	0	0	0	0	0	0	0	0	0	0
6472	SHMT2	1	0	0	0	0	0	0	0	0	0	0	0	0	0	0	0	0	0	0	0	0	0	0	0	0	0	0	0	0	0	0	0	0	0	0	0	0	0	0	0	0	0	1	0	0	0	0	0
2632	GBE1	1	0	0	0	0	0	0	0	0	0	0	0	0	0	0	0	0	0	0	0	0	0	0	0	0	0	0	0	0	0	0	0	0	0	0	0	0	0	0	0	0	0	0	0	0	0	0	0
2937	GSS	1	0	0	0	0	0	0	0	0	0	0	0	0	0	0	0	0	0	0	0	0	0	0	0	0	0	0	0	0	0	0	0	0	0	0	0	0	0	0	0	0	0	0	0	0	0	0	0
5217	PFN2	1	0	0	0	0	0	0	0	1	0	0	0	0	0	0	0	0	0	0	0	0	0	0	0	0	0	0	0	0	0	0	0	0	0	0	0	0	0	0	0	0	0	0	0	0	0	0	0
79595	SAP130	1	0	0	0	0	0	0	0	0	0	0	0	0	0	0	0	0	0	0	0	0	0	0	0	0	0	0	0	0	0	0	0	0	0	0	0	0	0	0	0	1	0	0	0	0	0	0	0
23481	PES1	1	0	0	0	0	0	0	0	0	0	0	0	0	0	0	0	0	0	0	0	0	0	0	0	0	0	0	0	0	0	0	0	0	0	0	0	0	0	0	0	0	0	0	0	0	0	0	0
4733	DRG1	1	0	0	0	0	0	0	0	0	0	0	0	0	0	0	0	0	0	0	0	0	0	0	0	1	0	0	0	0	0	0	0	0	0	0	0	0	0	0	0	0	0	0	0	0	0	0	0
28969	BZW2	1	0	0	0	0	0	0	0	0	0	0	0	0	0	0	0	0	0	0	0	0	0	0	0	0	0	0	0	0	0	0	0	0	0	0	0	0	0	0	0	0	0	0	0	0	0	0	0
10574	CCT7	1	0	0	0	0	0	0	0	0	0	0	0	0	0	0	0	0	0	0	0	0	0	0	0	0	0	0	0	0	0	0	0	0	0	0	0	0	0	0	0	0	0	0	0	0	0	0	0
10575	CCT4	1	0	0	0	0	0	0	0	0	0	0	0	0	0	0	0	0	0	0	1	0	0	0	0	0	0	0	0	0	0	0	0	0	0	0	0	0	0	0	0	0	0	0	0	0	0	0	0
10951	CBX1	1	0	0	0	0	0	0	0	0	0	0	0	0	0	1	0	0	0	0	0	0	0	0	0	0	0	0	0	0	0	0	0	0	0	0	0	0	0	0	0	0	0	0	0	0	0	0	0
832	CAPZB	1	0	0	0	0	0	0	0	0	0	0	0	0	0	0	0	0	0	0	0	0	0	0	0	0	0	0	0	0	0	0	0	0	1	0	0	0	0	0	0	0	0	0	0	0	0	0	0
55236	UBA6	1	0	0	0	0	0	0	0	0	0	0	0	0	0	0	0	0	0	0	0	0	0	0	0	0	0	0	0	0	0	0	0	0	0	0	0	0	0	0	0	0	0	0	0	0	0	0	0
7343	UBTF	1	0	0	0	0	0	0	0	0	0	0	0	0	0	0	0	0	0	0	0	0	0	0	0	0	0	0	0	0	0	0	0	0	0	0	0	0	0	0	0	0	0	0	0	0	0	0	0
808	CALM3	1	0	0	0	0	0	0	0	0	0	0	0	0	0	0	0	0	0	0	0	0	0	1	0	0	0	0	0	0	0	0	0	0	0	0	0	0	0	0	0	0	0	0	0	0	0	0	0
800	CALD1	1	0	0	0	0	0	0	0	0	0	0	0	0	0	0	0	0	0	0	0	0	0	0	0	0	0	0	0	0	0	0	0	0	0	0	0	0	0	0	0	0	0	0	0	0	0	0	0
708	C1QBP	1	0	0	0	0	0	0	0	0	0	0	0	0	0	0	0	0	0	0	0	0	0	0	0	0	0	0	0	0	0	0	0	0	0	0	0	0	0	0	0	0	0	0	0	0	0	0	0
682	BSG	1	0	0	0	0	0	1	0	0	0	0	0	0	0	0	0	0	0	0	0	0	0	0	0	0	0	0	0	0	0	0	0	0	0	0	0	0	0	0	0	0	0	0	0	0	0	0	0
10591	DNPH1	1	0	0	0	0	0	0	0	0	0	0	0	0	0	0	0	0	0	0	0	0	0	0	0	0	0	0	0	0	0	0	0	0	0	0	0	0	1	0	0	0	0	0	0	0	0	0	0
397	ARHGDIB	1	0	0	0	0	0	0	0	0	0	0	0	0	0	0	0	0	0	0	0	0	0	0	0	0	0	0	0	0	0	0	0	0	0	0	0	0	0	0	0	0	0	0	0	0	0	0	0
375	ARF1	1	0	0	0	0	0	0	0	0	0	0	0	0	0	0	0	0	0	0	0	0	0	0	0	0	0	0	0	0	0	0	0	0	0	0	0	0	0	0	0	0	0	0	0	0	0	0	0
7511	XPNPEP1	1	0	0	0	0	0	0	0	0	0	0	0	0	0	0	0	0	0	0	0	0	0	0	0	0	0	0	0	0	0	0	0	0	0	0	0	0	0	0	0	0	0	0	0	0	0	0	0
1434	CSE1L	1	1	0	0	0	0	0	0	0	0	0	0	0	0	0	0	0	0	0	0	0	0	0	0	0	0	0	0	0	0	0	0	0	0	0	0	0	0	0	0	0	0	0	0	0	0	0	0
5832	ALDH18A1	1	0	0	0	0	0	0	0	0	0	0	0	0	0	0	0	0	0	1	0	0	0	0	0	0	0	0	0	0	0	0	0	0	0	0	0	0	0	0	0	0	0	0	0	0	0	0	0
10598	AHSA1	1	0	0	0	0	0	0	0	0	0	0	0	0	0	0	0	0	0	0	0	0	0	0	0	0	0	0	0	0	0	0	0	0	0	0	0	0	0	0	0	0	0	0	0	0	0	0	0
159	ADSS2	1	0	0	0	0	0	0	0	0	0	0	0	0	0	0	0	0	0	0	0	0	0	0	0	0	0	0	0	0	0	0	0	0	0	0	0	0	0	0	0	1	0	0	0	0	0	0	0
7533	YWHAH	1	0	0	0	0	0	0	0	0	0	0	0	0	0	0	0	0	0	0	0	0	0	0	0	0	0	0	0	0	0	0	0	0	0	0	0	0	0	0	0	0	0	0	0	0	0	0	0
440915	POTEKP	1	0	0	0	0	0	0	0	0	0	0	0	0	0	0	1	0	0	0	0	0	0	0	0	0	0	0	0	0	0	0	0	0	0	0	0	0	0	0	0	0	0	0	0	0	0	0	0
728642	CDK11A	1	0	0	0	0	0	0	0	0	0	0	0	0	0	0	0	0	0	0	1	0	0	0	0	0	0	0	0	0	0	0	0	0	0	0	0	0	0	0	0	0	0	0	0	0	0	0	0
51727	CMPK1	1	1	0	0	0	0	0	0	0	0	0	0	0	0	0	0	0	0	0	0	0	0	0	0	0	0	0	0	0	0	0	0	0	0	0	0	0	0	0	0	0	0	0	0	0	0	0	0
1278	COL1A2	1	0	0	0	0	0	0	0	0	0	0	0	0	0	0	0	0	0	0	0	0	0	0	0	0	0	0	0	0	0	0	0	0	0	0	0	0	0	0	0	0	0	0	0	0	0	0	0
26140	TTLL3	1	0	0	0	0	0	0	0	0	0	0	0	0	0	0	0	0	0	0	0	0	0	0	0	0	0	0	0	0	0	0	0	0	0	0	0	0	0	0	0	0	0	0	0	0	0	0	0
22826	DNAJC8	1	0	0	0	0	0	0	0	0	0	0	0	0	0	1	0	0	0	0	0	0	0	0	0	0	0	0	0	0	0	0	0	0	0	0	0	0	0	0	0	0	0	0	0	0	0	0	0
6432	SRSF7	1	0	0	0	0	0	0	0	0	0	0	0	0	0	0	0	0	0	0	0	0	0	0	0	0	0	0	0	0	0	0	0	0	0	0	0	0	0	0	0	0	0	0	0	0	0	0	0
10929	SRSF8	1	0	0	0	0	0	1	0	0	0	0	0	0	0	0	0	0	0	0	0	0	0	0	0	0	0	0	0	0	0	0	0	0	0	0	0	0	0	0	0	0	0	0	0	0	0	0	0
6742	SSBP1	1	0	0	0	0	0	0	0	0	0	0	0	0	0	0	0	0	0	0	0	0	0	0	0	0	0	0	0	0	0	0	0	0	0	0	0	0	0	0	0	0	0	0	0	0	0	0	0
55342	STRBP	1	0	0	0	0	0	0	0	0	0	0	0	0	0	0	0	0	0	0	0	0	0	0	0	0	0	0	0	0	0	0	0	0	0	0	0	0	0	0	0	0	0	0	0	0	0	0	0
1665	DHX15	1	0	0	0	0	0	0	1	0	0	0	0	0	0	0	0	0	0	0	0	0	0	0	0	0	0	0	0	0	0	0	0	0	0	0	0	0	0	0	0	0	0	0	0	0	0	0	0
6203	RPS9	1	0	0	0	0	0	0	0	0	0	0	0	0	0	0	0	0	0	0	0	0	0	0	0	0	0	0	0	0	0	0	0	0	0	0	0	0	0	0	0	0	0	0	0	0	0	0	0
22907	DHX30	1	0	0	0	0	0	0	0	0	0	0	0	0	0	0	0	0	0	0	0	0	0	0	0	0	0	0	0	0	0	0	0	0	0	0	0	0	0	0	0	0	0	0	0	0	0	0	0
55661	DDX27	1	0	0	0	0	0	0	0	1	0	0	0	0	0	0	0	0	0	0	0	0	0	0	0	0	0	0	0	0	0	0	0	0	0	0	0	0	0	0	0	0	0	0	0	0	0	0	0
6902	TBCA	1	0	0	0	0	0	0	0	0	0	0	0	0	0	0	0	0	0	0	0	0	0	0	0	0	0	0	0	0	0	0	0	0	0	0	0	0	0	0	0	0	0	0	0	0	0	0	0
10540	DCTN2	1	0	0	0	0	0	0	0	0	0	0	0	0	0	0	0	0	0	0	0	0	0	0	0	0	0	0	0	0	0	0	0	0	0	0	0	0	0	0	0	0	0	0	0	0	0	0	0
1639	DCTN1	1	0	0	0	0	0	0	0	0	0	0	0	0	0	0	0	0	0	1	0	0	0	0	0	0	0	0	0	0	0	0	0	0	0	0	0	0	0	0	0	0	0	0	0	0	0	0	0
1634	DCN	1	0	0	0	0	0	0	0	0	0	0	0	0	0	0	0	0	0	0	0	0	0	0	0	0	0	0	0	0	0	0	0	0	0	0	0	0	0	0	0	0	0	0	0	0	0	0	0
83660	TLN2	1	0	0	0	0	0	0	0	0	0	0	0	0	0	0	0	0	0	0	0	0	0	0	0	0	0	0	0	1	0	0	0	0	0	0	0	0	0	0	0	0	0	0	0	0	0	0	0
1445	CSK	1	0	0	0	0	0	0	0	0	0	0	0	0	0	0	0	0	0	0	0	0	0	0	0	0	0	0	0	0	0	0	0	0	0	0	0	0	0	0	0	0	0	0	0	0	0	0	0
1431	CS	1	0	0	0	0	0	0	0	0	0	0	0	0	0	0	0	0	0	0	0	0	0	0	0	0	0	0	0	0	0	0	0	0	0	0	0	0	0	0	0	0	0	0	0	0	0	0	0
1292	COL6A2	1	0	0	0	0	0	0	0	0	0	0	0	0	0	0	0	0	0	0	0	0	0	0	0	0	0	0	0	0	0	0	0	0	0	0	0	0	0	0	0	0	0	0	0	0	0	0	0
1289	COL5A1	1	0	0	0	0	0	0	0	0	0	0	0	0	0	0	0	0	0	0	0	0	0	0	0	0	0	0	0	0	0	0	0	0	0	0	0	0	0	0	0	0	0	0	0	0	0	0	0
23170	TTLL12	1	0	0	0	0	0	0	0	0	0	0	0	0	0	0	0	0	0	0	0	0	0	0	0	0	0	0	0	0	0	0	0	0	0	0	0	0	0	0	0	0	0	0	0	0	0	0	0
9555	MACROH2A1	1	0	0	0	0	0	0	0	0	0	0	0	0	0	0	0	0	0	0	0	0	0	1	0	0	0	0	0	0	0	0	0	0	0	0	0	0	0	0	0	0	0	0	0	0	0	0	0
55752	SEPTIN11	1	0	0	0	0	0	0	0	0	0	0	0	0	0	0	0	0	0	0	0	0	0	0	0	1	0	0	0	0	0	0	0	0	0	0	0	0	0	0	0	0	0	0	0	0	0	0	0
23107	MRPS27	1	0	0	0	0	0	0	0	0	0	0	0	0	0	0	0	0	0	0	0	0	0	0	0	0	0	0	0	0	0	0	0	0	0	0	0	0	0	0	0	0	0	0	0	0	0	0	0
29789	OLA1	1	0	0	0	0	0	0	0	0	0	0	0	0	0	0	0	0	0	0	0	0	0	0	0	0	0	0	0	0	0	0	0	0	0	0	0	0	0	0	0	0	0	0	0	0	0	0	0
29074	MRPL18	1	0	0	0	0	0	0	0	0	0	0	0	0	0	0	0	0	0	0	0	0	0	0	0	0	0	0	0	0	0	0	0	0	0	0	0	0	0	0	0	0	0	0	0	0	0	0	0
740	MRPL49	1	0	0	0	0	0	0	0	0	0	0	0	0	0	0	0	0	0	0	0	0	0	0	0	0	0	0	0	0	0	0	0	0	0	0	0	0	0	0	0	0	0	0	0	0	0	0	0
6738	RO60	1	0	0	0	0	0	0	0	1	0	0	0	0	0	0	0	0	0	0	0	0	0	0	0	0	0	0	0	0	0	0	0	0	0	0	0	0	0	0	0	0	0	0	0	0	0	0	0
11164	NUDT5	1	0	0	0	0	0	1	0	0	0	0	0	0	0	0	0	0	0	0	0	0	0	0	0	0	0	0	0	0	0	0	0	0	0	0	0	0	0	0	0	0	0	0	0	0	0	0	0
57819	LSM2	1	0	0	0	1	0	0	0	0	0	0	0	0	0	0	0	0	0	0	0	0	0	0	0	0	0	0	0	0	0	0	0	0	0	0	0	0	0	0	0	0	0	0	0	0	0	0	0
6051	RNPEP	1	0	0	0	0	0	0	0	0	0	0	0	0	0	0	0	0	0	0	0	0	0	0	0	0	0	0	0	0	0	0	0	0	0	0	0	0	0	0	0	0	0	0	0	0	0	0	0
84311	MRPL45	1	0	0	0	0	0	0	0	0	0	0	0	0	0	0	0	0	0	0	0	0	0	0	0	0	0	0	0	0	0	0	0	0	0	0	0	0	0	0	0	0	0	0	0	0	0	0	0
5510	PPP1R7	1	0	0	0	0	0	0	0	0	0	0	0	0	0	0	1	0	0	0	0	0	0	0	0	0	0	0	0	0	0	0	0	0	0	0	0	0	0	0	0	0	0	0	0	0	0	0	0
5962	RDX	1	0	0	0	0	0	0	0	0	0	0	0	0	0	0	0	0	0	0	0	0	0	0	0	0	0	0	0	0	0	0	0	0	0	0	0	0	0	0	0	0	0	0	0	0	0	0	0
5518	PPP2R1A	1	0	0	0	0	0	1	0	0	0	0	0	0	0	0	0	0	0	0	0	0	0	0	0	0	0	0	0	0	0	0	0	0	0	0	0	0	0	0	0	0	0	0	0	0	0	0	0
55968	NSFL1C	1	0	0	0	0	0	0	0	0	0	0	0	0	0	0	0	0	0	0	0	0	0	0	0	0	0	0	0	0	0	0	0	0	0	0	0	0	0	0	0	0	0	0	0	0	0	0	0
11157	LSM6	1	0	0	0	0	0	0	0	0	0	0	0	0	0	0	0	0	0	0	0	0	0	0	0	0	0	0	0	0	0	0	0	0	0	0	0	0	0	0	0	1	0	0	0	0	0	0	0
54148	MRPL39	1	0	0	0	0	0	0	0	0	0	0	0	0	0	0	0	0	0	0	0	0	0	0	0	0	0	0	0	0	0	0	0	0	0	0	0	0	0	0	0	0	0	0	0	0	0	0	0
5928	RBBP4	1	0	0	0	0	0	0	0	0	0	0	0	0	0	0	0	0	0	0	0	0	0	0	0	0	0	0	0	0	0	0	0	0	0	0	0	0	0	0	0	0	0	0	0	0	0	0	0
5917	RARS1	1	0	0	0	0	0	0	0	0	0	0	0	0	0	0	0	0	0	0	0	0	0	0	0	0	0	0	0	0	0	0	0	0	0	0	0	0	0	0	0	0	0	0	0	0	0	0	0
64978	MRPL38	1	0	0	0	0	0	0	0	0	0	0	0	0	0	0	0	0	0	0	0	0	0	0	0	0	0	0	0	0	0	0	0	0	0	0	0	0	0	0	0	0	0	0	0	0	0	0	0
5905	RANGAP1	1	0	0	0	0	0	0	0	0	0	0	0	0	0	0	0	0	0	0	0	0	0	0	0	0	0	0	0	0	0	0	0	0	0	0	0	0	0	0	0	0	0	0	0	0	0	0	0
6150	MRPL23	1	0	0	0	0	0	0	0	0	0	0	0	0	0	0	0	0	0	0	0	0	0	0	0	0	0	0	0	0	0	0	0	0	0	0	0	0	0	0	0	0	0	0	0	0	0	0	0
3276	PRMT1	1	0	0	0	0	0	0	1	0	0	0	0	0	0	0	0	0	0	0	0	0	0	0	0	0	0	0	0	0	0	0	0	0	0	0	0	0	0	0	0	0	0	0	0	0	0	0	0
5636	PRPSAP2	1	0	0	0	0	0	0	0	0	0	0	0	0	0	0	0	0	0	0	0	0	0	0	0	0	0	0	0	0	0	0	0	0	0	0	0	0	0	0	0	0	0	0	0	0	0	0	0
22919	MAPRE1	1	0	0	0	0	0	0	0	0	0	0	0	0	0	0	0	0	0	0	0	0	0	0	0	0	0	0	0	0	0	0	0	0	0	0	0	0	0	0	0	0	0	0	0	0	0	0	0
4141	MARS1	1	0	0	0	0	0	0	1	0	0	0	0	0	0	0	0	0	0	0	0	0	0	0	0	0	0	0	0	0	0	0	0	0	0	0	0	0	0	0	0	0	0	0	0	0	0	0	0
22827	PUF60	1	0	0	0	0	0	0	0	0	0	0	0	0	0	1	0	0	0	0	0	0	0	0	0	0	0	0	0	0	0	0	0	0	0	0	0	0	0	0	0	0	0	0	0	0	0	0	0
25878	MXRA5	1	0	0	0	0	0	0	0	0	0	0	0	0	0	0	0	0	0	0	0	0	0	0	0	0	0	0	0	0	0	0	0	0	0	0	0	0	0	0	0	0	0	0	0	0	0	0	0
5886	RAD23A	1	0	0	0	0	0	1	0	0	0	0	0	0	0	0	0	0	0	0	0	0	0	0	0	0	0	0	0	0	0	0	0	0	0	0	0	0	0	0	0	0	0	0	0	0	0	0	0
63875	MRPL17	1	0	0	0	0	0	0	0	0	0	0	0	0	0	0	0	0	0	0	0	0	0	0	0	0	0	0	0	0	0	0	0	0	0	0	0	0	0	0	0	0	0	0	0	0	0	0	0
5858	PZP	1	0	0	0	0	0	0	0	0	0	0	0	0	0	0	0	0	0	0	0	0	0	0	0	0	0	0	0	0	0	0	0	0	0	0	0	0	0	0	0	0	0	0	0	0	0	0	0
11103	KRR1	1	0	0	0	0	0	0	0	0	0	0	0	0	0	0	0	0	0	0	0	0	0	0	0	0	0	0	0	0	0	0	0	0	0	0	0	0	0	0	0	0	0	0	0	0	0	0	0
5713	PSMD7	1	0	0	0	0	0	0	0	0	0	0	0	0	0	0	0	0	0	0	0	0	0	0	0	0	0	0	0	0	0	0	0	0	0	0	0	0	0	0	0	0	0	0	0	0	0	0	0
10609	P3H4	1	0	0	0	0	0	0	0	0	0	0	0	0	0	0	0	0	0	0	0	0	0	0	0	0	0	0	0	0	0	0	0	0	0	0	0	0	0	0	0	0	0	0	0	0	0	0	0
10492	SYNCRIP	1	0	0	0	0	0	0	0	0	0	0	0	0	0	0	0	0	0	0	0	0	0	0	0	0	0	0	0	0	0	0	0	0	0	0	0	0	0	0	0	0	0	0	0	0	0	0	0
10884	MRPS30	1	0	0	0	0	0	0	0	0	0	0	0	0	0	0	0	0	0	0	0	0	0	0	0	0	0	0	0	0	0	0	0	0	0	0	0	0	0	0	0	0	0	0	0	0	0	0	0
55742	PARVA	1	0	0	0	0	0	0	0	0	0	0	0	0	0	0	1	0	0	0	0	0	0	0	0	0	0	0	0	0	0	0	0	0	0	0	0	0	0	0	0	0	0	0	0	0	0	0	0
5336	PLCG2	1	0	0	0	0	0	0	0	0	0	0	0	0	0	0	0	0	0	0	0	0	0	0	0	0	0	0	0	0	0	0	0	0	0	0	0	0	0	0	0	0	0	0	0	0	0	0	0
54623	PAF1	1	0	0	0	0	0	0	1	0	0	0	0	0	0	0	0	0	0	0	0	0	0	0	0	0	0	0	0	0	0	0	0	0	0	0	0	0	0	0	0	0	0	0	0	0	0	0	0
3150	HMGN1	1	0	0	0	0	1	0	0	0	0	0	0	0	0	0	0	0	0	0	0	0	0	0	0	0	0	0	0	0	0	0	0	0	0	0	0	0	0	0	0	0	0	0	0	0	0	0	0
5042	PABPC3	1	0	0	0	0	0	1	0	0	0	0	0	0	0	0	0	0	0	0	0	0	0	0	0	0	0	0	0	0	0	0	0	0	0	0	0	0	0	0	0	0	0	0	0	0	0	0	0
5718	PSMD12	1	0	0	1	0	0	0	0	0	0	0	0	0	0	0	0	0	0	0	0	0	0	0	0	0	0	0	0	0	0	0	0	0	0	0	0	0	0	0	0	0	0	0	0	0	0	0	0
6210	RPS15A	1	0	0	0	0	0	0	0	0	0	0	0	0	0	0	0	0	0	0	0	0	0	0	0	0	0	0	0	0	0	0	0	0	0	0	0	0	0	0	0	0	0	0	0	0	0	0	0
65993	MRPS34	1	0	0	0	0	0	0	0	0	0	0	0	0	0	0	0	0	0	0	0	0	0	0	0	0	0	0	0	0	0	0	0	0	0	0	0	0	0	0	0	0	0	0	0	0	0	0	0
5719	PSMD13	1	0	0	0	0	0	0	0	0	0	0	0	0	0	0	0	0	0	0	0	0	0	0	0	1	0	0	0	0	0	0	0	0	0	0	0	0	0	0	0	0	0	0	0	0	0	0	0
5357	PLS1	1	1	0	0	0	0	0	0	0	0	0	0	0	0	0	0	0	0	0	0	0	0	0	0	0	0	0	0	0	0	0	0	0	0	0	0	0	0	0	0	0	0	0	0	0	0	0	0
80155	NAA15	1	0	0	0	0	0	0	0	0	0	0	0	0	0	0	0	0	0	0	0	0	0	0	0	0	0	0	0	0	0	0	0	0	0	0	0	0	0	0	0	0	0	1	0	0	0	0	0
5695	PSMB7	1	0	1	0	0	0	0	0	0	0	0	0	0	0	0	0	0	0	0	0	0	0	0	0	0	0	0	0	0	0	0	0	0	0	0	0	0	0	0	0	0	0	0	0	0	0	0	0
64175	P3H1	1	0	0	0	0	0	0	0	0	0	0	0	0	0	0	0	0	0	0	0	0	0	0	0	0	0	0	0	0	0	0	0	0	0	0	0	0	0	0	0	0	0	0	0	0	0	0	0
3735	KARS1	1	0	0	0	0	0	0	0	0	0	0	0	0	0	0	0	0	0	0	0	0	0	0	0	0	0	0	0	0	0	0	0	0	0	0	0	0	0	0	0	0	0	0	0	0	0	0	0
5692	PSMB4	1	0	0	0	0	0	0	0	0	0	0	0	0	0	0	0	0	0	0	0	0	0	0	0	0	0	0	0	0	0	0	0	0	0	0	0	0	0	0	0	0	0	0	0	0	0	0	0
6146	RPL22	1	1	0	0	0	0	0	0	0	0	0	0	0	0	0	0	0	0	0	0	0	0	0	0	0	0	0	0	0	0	0	0	0	0	0	0	0	0	0	0	0	0	0	0	0	0	0	0
6147	RPL23A	1	0	0	0	0	1	0	0	0	0	0	0	0	0	0	0	0	0	0	0	0	0	0	0	0	0	0	0	0	0	0	0	0	0	0	0	0	0	0	0	0	0	0	0	0	0	0	0
51121	RPL26L1	1	0	0	0	0	0	0	0	0	0	0	0	0	0	0	0	0	0	0	0	0	0	0	0	0	0	0	0	0	0	0	0	0	0	0	0	0	0	0	0	0	0	0	0	0	0	0	0
5709	PSMD3	1	0	0	0	0	0	0	0	0	0	0	0	0	0	0	0	0	0	0	0	0	0	0	0	0	0	0	0	0	0	0	0	0	0	0	0	0	0	0	0	0	0	0	0	0	0	0	0
10940	POP1	1	0	0	0	0	0	0	0	0	0	0	0	0	1	0	0	0	0	0	0	0	0	0	0	0	0	0	0	0	0	0	0	0	0	0	0	0	0	0	0	0	0	0	0	0	0	0	0
10536	P3H3	1	0	0	0	0	0	0	0	0	0	0	0	0	0	0	0	0	0	0	0	0	0	0	0	0	0	0	0	0	0	0	0	0	0	0	0	0	0	0	0	0	0	0	0	0	0	0	0
55037	PTCD3	0	0	0	0	0	0	0	0	0	0	0	0	0	0	0	0	0	0	0	0	0	0	0	0	0	0	0	0	0	0	0	0	0	0	0	0	0	0	0	0	0	0	0	0	0	0	0	0
1281	COL3A1	0	0	0	0	0	0	0	0	0	0	0	0	0	0	0	0	0	0	0	0	0	0	0	0	0	0	0	0	0	0	0	0	0	0	0	0	0	0	0	0	0	0	0	0	0	0	0	0
143471	PSMA8	0	0	0	0	0	0	0	0	0	0	0	0	0	0	0	0	0	0	0	0	0	0	0	0	0	0	0	0	0	0	0	0	0	0	0	0	0	0	0	0	0	0	0	0	0	0	0	0
8218	CLTCL1	0	0	0	0	0	0	0	0	0	0	0	0	0	0	0	0	0	0	0	0	0	0	0	0	0	0	0	0	0	0	0	0	0	0	0	0	0	0	0	0	0	0	0	0	0	0	0	0
7278	TUBA3C	0	0	0	0	0	0	0	0	0	0	0	0	0	0	0	0	0	0	0	0	0	0	0	0	0	0	0	0	0	0	0	0	0	0	0	0	0	0	0	0	0	0	0	0	0	0	0	0
7174	TPP2	0	0	0	0	0	0	0	0	0	0	0	0	0	0	0	0	0	0	0	0	0	0	0	0	0	0	0	0	0	0	0	0	0	0	0	0	0	0	0	0	0	0	0	0	0	0	0	0
5689	PSMB1	0	0	0	0	0	0	0	0	0	0	0	0	0	0	0	0	0	0	0	0	0	0	0	0	0	0	0	0	0	0	0	0	0	0	0	0	0	0	0	0	0	0	0	0	0	0	0	0
81027	TUBB1	0	0	0	0	0	0	0	0	0	0	0	0	0	0	0	0	0	0	0	0	0	0	0	0	0	0	0	0	0	0	0	0	0	0	0	0	0	0	0	0	0	0	0	0	0	0	0	0
7818	DAP3	0	0	0	0	0	0	0	0	0	0	0	0	0	0	0	0	0	0	0	0	0	0	0	0	0	0	0	0	0	0	0	0	0	0	0	0	0	0	0	0	0	0	0	0	0	0	0	0
60314	MYG1	0	0	0	0	0	0	0	0	0	0	0	0	0	0	0	0	0	0	0	0	0	0	0	0	0	0	0	0	0	0	0	0	0	0	0	0	0	0	0	0	0	0	0	0	0	0	0	0
64965	MRPS9	0	0	0	0	0	0	0	0	0	0	0	0	0	0	0	0	0	0	0	0	0	0	0	0	0	0	0	0	0	0	0	0	0	0	0	0	0	0	0	0	0	0	0	0	0	0	0	0
55506	MACROH2A2	0	0	0	0	0	0	0	0	0	0	0	0	0	0	0	0	0	0	0	0	0	0	0	0	0	0	0	0	0	0	0	0	0	0	0	0	0	0	0	0	0	0	0	0	0	0	0	0
80018	NAA25	0	0	0	0	0	0	0	0	0	0	0	0	0	0	0	0	0	0	0	0	0	0	0	0	0	0	0	0	0	0	0	0	0	0	0	0	0	0	0	0	0	0	0	0	0	0	0	0
471	ATIC	0	0	0	0	0	0	0	0	0	0	0	0	0	0	0	0	0	0	0	0	0	0	0	0	0	0	0	0	0	0	0	0	0	0	0	0	0	0	0	0	0	0	0	0	0	0	0	0
5224	PGAM2	0	0	0	0	0	0	0	0	0	0	0	0	0	0	0	0	0	0	0	0	0	0	0	0	0	0	0	0	0	0	0	0	0	0	0	0	0	0	0	0	0	0	0	0	0	0	0	0
11235	PDCD10	0	0	0	0	0	0	0	0	0	0	0	0	0	0	0	0	0	0	0	0	0	0	0	0	0	0	0	0	0	0	0	0	0	0	0	0	0	0	0	0	0	0	0	0	0	0	0	0
5321	PLA2G4A	0	0	0	0	0	0	0	0	0	0	0	0	0	0	0	0	0	0	0	0	0	0	0	0	0	0	0	0	0	0	0	0	0	0	0	0	0	0	0	0	0	0	0	0	0	0	0	0
250	ALPP	0	0	0	0	0	0	0	0	0	0	0	0	0	0	0	0	0	0	0	0	0	0	0	0	0	0	0	0	0	0	0	0	0	0	0	0	0	0	0	0	0	0	0	0	0	0	0	0
8985	PLOD3	0	0	0	0	0	0	0	0	0	0	0	0	0	0	0	0	0	0	0	0	0	0	0	0	0	0	0	0	0	0	0	0	0	0	0	0	0	0	0	0	0	0	0	0	0	0	0	0
23520	ANP32C	0	0	0	0	0	0	0	0	0	0	0	0	0	0	0	0	0	0	0	0	0	0	0	0	0	0	0	0	0	0	0	0	0	0	0	0	0	0	0	0	0	0	0	0	0	0	0	0
162	AP1B1	0	0	0	0	0	0	0	0	0	0	0	0	0	0	0	0	0	0	0	0	0	0	0	0	0	0	0	0	0	0	0	0	0	0	0	0	0	0	0	0	0	0	0	0	0	0	0	0
8120	AP3B2	0	0	0	0	0	0	0	0	0	0	0	0	0	0	0	0	0	0	0	0	0	0	0	0	0	0	0	0	0	0	0	0	0	0	0	0	0	0	0	0	0	0	0	0	0	0	0	0
327	APEH	0	0	0	0	0	0	0	0	0	0	0	0	0	0	0	0	0	0	0	0	0	0	0	0	0	0	0	0	0	0	0	0	0	0	0	0	0	0	0	0	0	0	0	0	0	0	0	0
55611	OTUB1	0	0	0	0	0	0	0	0	0	0	0	0	0	0	0	0	0	0	0	0	0	0	0	0	0	0	0	0	0	0	0	0	0	0	0	0	0	0	0	0	0	0	0	0	0	0	0	0
8623	ASMTL	0	0	0	0	0	0	0	0	0	0	0	0	0	0	0	0	0	0	0	0	0	0	0	0	0	0	0	0	0	0	0	0	0	0	0	0	0	0	0	0	0	0	0	0	0	0	0	0
56647	BCCIP	0	0	0	0	0	0	0	0	0	0	0	0	0	0	0	0	0	0	0	0	0	0	0	0	0	0	0	0	0	0	0	0	0	0	0	0	0	0	0	0	0	0	0	0	0	0	0	0
27247	NFU1	0	0	0	0	0	0	0	0	0	0	0	0	0	0	0	0	0	0	0	0	0	0	0	0	0	0	0	0	0	0	0	0	0	0	0	0	0	0	0	0	0	0	0	0	0	0	0	0
633	BGN	0	0	0	0	0	0	0	0	0	0	0	0	0	0	0	0	0	0	0	0	0	0	0	0	0	0	0	0	0	0	0	0	0	0	0	0	0	0	0	0	0	0	0	0	0	0	0	0
7407	VARS1	0	0	0	0	0	0	0	0	0	0	0	0	0	0	0	0	0	0	0	0	0	0	0	0	0	0	0	0	0	0	0	0	0	0	0	0	0	0	0	0	0	0	0	0	0	0	0	0
55299	BRIX1	0	0	0	0	0	0	0	0	0	0	0	0	0	0	0	0	0	0	0	0	0	0	0	0	0	0	0	0	0	0	0	0	0	0	0	0	0	0	0	0	0	0	0	0	0	0	0	0
11165	NUDT3	0	0	0	0	0	0	0	0	0	0	0	0	0	0	0	0	0	0	0	0	0	0	0	0	0	0	0	0	0	0	0	0	0	0	0	0	0	0	0	0	0	0	0	0	0	0	0	0
55832	CAND1	0	0	0	0	0	0	0	0	0	0	0	0	0	0	0	0	0	0	0	0	0	0	0	0	0	0	0	0	0	0	0	0	0	0	0	0	0	0	0	0	0	0	0	0	0	0	0	0
28957	MRPS28	0	0	0	0	0	0	0	0	0	0	0	0	0	0	0	0	0	0	0	0	0	0	0	0	0	0	0	0	0	0	0	0	0	0	0	0	0	0	0	0	0	0	0	0	0	0	0	0
823	CAPN1	0	0	0	0	0	0	0	0	0	0	0	0	0	0	0	0	0	0	0	0	0	0	0	0	0	0	0	0	0	0	0	0	0	0	0	0	0	0	0	0	0	0	0	0	0	0	0	0
3093	UBE2K	0	0	0	0	0	0	0	0	0	0	0	0	0	0	0	0	0	0	0	0	0	0	0	0	0	0	0	0	0	0	0	0	0	0	0	0	0	0	0	0	0	0	0	0	0	0	0	0
112464	CAVIN3	0	0	0	0	0	0	0	0	0	0	0	0	0	0	0	0	0	0	0	0	0	0	0	0	0	0	0	0	0	0	0	0	0	0	0	0	0	0	0	0	0	0	0	0	0	0	0	0
826	CAPNS1	0	0	0	0	0	0	0	0	0	0	0	0	0	0	0	0	0	0	0	0	0	0	0	0	0	0	0	0	0	0	0	0	0	0	0	0	0	0	0	0	0	0	0	0	0	0	0	0
4836	NMT1	0	0	0	0	0	0	0	0	0	0	0	0	0	0	0	0	0	0	0	0	0	0	0	0	0	0	0	0	0	0	0	0	0	0	0	0	0	0	0	0	0	0	0	0	0	0	0	0
9520	NPEPPS	0	0	0	0	0	0	0	0	0	0	0	0	0	0	0	0	0	0	0	0	0	0	0	0	0	0	0	0	0	0	0	0	0	0	0	0	0	0	0	0	0	0	0	0	0	0	0	0
56945	MRPS22	0	0	0	0	0	0	0	0	0	0	0	0	0	0	0	0	0	0	0	0	0	0	0	0	0	0	0	0	0	0	0	0	0	0	0	0	0	0	0	0	0	0	0	0	0	0	0	0
260431	COPD	0	0	0	0	0	0	0	0	0	0	0	0	0	0	0	0	0	0	0	0	0	0	0	0	0	0	0	0	0	0	0	0	0	0	0	0	0	0	0	0	0	0	0	0	0	0	0	0
116028	RMI2	0	0	0	0	0	0	0	0	0	0	0	0	0	0	0	0	0	0	0	0	0	0	0	0	0	0	0	0	0	0	0	0	0	0	0	0	0	0	0	0	0	0	0	0	0	0	0	0
51520	LARS1	0	0	0	0	0	0	0	0	0	0	0	0	0	0	0	0	0	0	0	0	0	0	0	0	0	0	0	0	0	0	0	0	0	0	0	0	0	0	0	0	0	0	0	0	0	0	0	0
6119	RPA3	0	0	0	0	0	0	0	0	0	0	0	0	0	0	0	0	0	0	0	0	0	0	0	0	0	0	0	0	0	0	0	0	0	0	0	0	0	0	0	0	0	0	0	0	0	0	0	0
84154	RPF2	0	0	0	0	0	0	0	0	0	0	0	0	0	0	0	0	0	0	0	0	0	0	0	0	0	0	0	0	0	0	0	0	0	0	0	0	0	0	0	0	0	0	0	0	0	0	0	0
10056	FARSB	0	0	0	0	0	0	0	0	0	0	0	0	0	0	0	0	0	0	0	0	0	0	0	0	0	0	0	0	0	0	0	0	0	0	0	0	0	0	0	0	0	0	0	0	0	0	0	0
4736	RPL10A	0	0	0	0	0	0	0	0	0	0	0	0	0	0	0	0	0	0	0	0	0	0	0	0	0	0	0	0	0	0	0	0	0	0	0	0	0	0	0	0	0	0	0	0	0	0	0	0
3837	KPNB1	0	0	0	0	0	0	0	0	0	0	0	0	0	0	0	0	0	0	0	0	0	0	0	0	0	0	0	0	0	0	0	0	0	0	0	0	0	0	0	0	0	0	0	0	0	0	0	0
3839	KPNA3	0	0	0	0	0	0	0	0	0	0	0	0	0	0	0	0	0	0	0	0	0	0	0	0	0	0	0	0	0	0	0	0	0	0	0	0	0	0	0	0	0	0	0	0	0	0	0	0
54433	GAR1	0	0	0	0	0	0	0	0	0	0	0	0	0	0	0	0	0	0	0	0	0	0	0	0	0	0	0	0	0	0	0	0	0	0	0	0	0	0	0	0	0	0	0	0	0	0	0	0
23450	SF3B3	0	0	0	0	0	0	0	0	0	0	0	0	0	0	0	0	0	0	0	0	0	0	0	0	0	0	0	0	0	0	0	0	0	0	0	0	0	0	0	0	0	0	0	0	0	0	0	0
3843	IPO5	0	0	0	0	0	0	0	0	0	0	0	0	0	0	0	0	0	0	0	0	0	0	0	0	0	0	0	0	0	0	0	0	0	0	0	0	0	0	0	0	0	0	0	0	0	0	0	0
3419	IDH3A	0	0	0	0	0	0	0	0	0	0	0	0	0	0	0	0	0	0	0	0	0	0	0	0	0	0	0	0	0	0	0	0	0	0	0	0	0	0	0	0	0	0	0	0	0	0	0	0
3305	HSPA1L	0	0	0	0	0	0	0	0	0	0	0	0	0	0	0	0	0	0	0	0	0	0	0	0	0	0	0	0	0	0	0	0	0	0	0	0	0	0	0	0	0	0	0	0	0	0	0	0
3251	HPRT1	0	0	0	0	0	0	0	0	0	0	0	0	0	0	0	0	0	0	0	0	0	0	0	0	0	0	0	0	0	0	0	0	0	0	0	0	0	0	0	0	0	0	0	0	0	0	0	0
2746	GLUD1	0	0	0	0	0	0	0	0	0	0	0	0	0	0	0	0	0	0	0	0	0	0	0	0	0	0	0	0	0	0	0	0	0	0	0	0	0	0	0	0	0	0	0	0	0	0	0	0
55425	GPALPP1	0	0	0	0	0	0	0	0	0	0	0	0	0	0	0	0	0	0	0	0	0	0	0	0	0	0	0	0	0	0	0	0	0	0	0	0	0	0	0	0	0	0	0	0	0	0	0	0
5269	SERPINB6	0	0	0	0	0	0	0	0	0	0	0	0	0	0	0	0	0	0	0	0	0	0	0	0	0	0	0	0	0	0	0	0	0	0	0	0	0	0	0	0	0	0	0	0	0	0	0	0
83743	GRWD1	0	0	0	0	0	0	0	0	0	0	0	0	0	0	0	0	0	0	0	0	0	0	0	0	0	0	0	0	0	0	0	0	0	0	0	0	0	0	0	0	0	0	0	0	0	0	0	0
2935	GSPT1	0	0	0	0	0	0	0	0	0	0	0	0	0	0	0	0	0	0	0	0	0	0	0	0	0	0	0	0	0	0	0	0	0	0	0	0	0	0	0	0	0	0	0	0	0	0	0	0
23157	SEPTIN6	0	0	0	0	0	0	0	0	0	0	0	0	0	0	0	0	0	0	0	0	0	0	0	0	0	0	0	0	0	0	0	0	0	0	0	0	0	0	0	0	0	0	0	0	0	0	0	0
3184	HNRNPD	0	0	0	0	0	0	0	0	0	0	0	0	0	0	0	0	0	0	0	0	0	0	0	0	0	0	0	0	0	0	0	0	0	0	0	0	0	0	0	0	0	0	0	0	0	0	0	0
343069	HNRNPCL1	0	0	0	0	0	0	0	0	0	0	0	0	0	0	0	0	0	0	0	0	0	0	0	0	0	0	0	0	0	0	0	0	0	0	0	0	0	0	0	0	0	0	0	0	0	0	0	0
10357	HMGB1P1	0	0	0	0	0	0	0	0	0	0	0	0	0	0	0	0	0	0	0	0	0	0	0	0	0	0	0	0	0	0	0	0	0	0	0	0	0	0	0	0	0	0	0	0	0	0	0	0
221613	H2AC1	0	0	0	0	0	0	0	0	0	0	0	0	0	0	0	0	0	0	0	0	0	0	0	0	0	0	0	0	0	0	0	0	0	0	0	0	0	0	0	0	0	0	0	0	0	0	0	0
3035	HARS1	0	0	0	0	0	0	0	0	0	0	0	0	0	0	0	0	0	0	0	0	0	0	0	0	0	0	0	0	0	0	0	0	0	0	0	0	0	0	0	0	0	0	0	0	0	0	0	0
3030	HADHA	0	0	0	0	0	0	0	0	0	0	0	0	0	0	0	0	0	0	0	0	0	0	0	0	0	0	0	0	0	0	0	0	0	0	0	0	0	0	0	0	0	0	0	0	0	0	0	0
8290	H3-4	0	0	0	0	0	0	0	0	0	0	0	0	0	0	0	0	0	0	0	0	0	0	0	0	0	0	0	0	0	0	0	0	0	0	0	0	0	0	0	0	0	0	0	0	0	0	0	0
3018	H2BC3	0	0	0	0	0	0	0	0	0	0	0	0	0	0	0	0	0	0	0	0	0	0	0	0	0	0	0	0	0	0	0	0	0	0	0	0	0	0	0	0	0	0	0	0	0	0	0	0
6627	SNRPA1	0	0	0	0	0	0	0	0	0	0	0	0	0	0	0	0	0	0	0	0	0	0	0	0	0	0	0	0	0	0	0	0	0	0	0	0	0	0	0	0	0	0	0	0	0	0	0	0
57333	RCN3	0	0	0	0	0	0	0	0	0	0	0	0	0	0	0	0	0	0	0	0	0	0	0	0	0	0	0	0	0	0	0	0	0	0	0	0	0	0	0	0	0	0	0	0	0	0	0	0
23603	CORO1C	0	0	0	0	0	0	0	0	0	0	0	0	0	0	0	0	0	0	0	0	0	0	0	0	0	0	0	0	0	0	0	0	0	0	0	0	0	0	0	0	0	0	0	0	0	0	0	0
27288	RBMXL2	0	0	0	0	0	0	0	0	0	0	0	0	0	0	0	0	0	0	0	0	0	0	0	0	0	0	0	0	0	0	0	0	0	0	0	0	0	0	0	0	0	0	0	0	0	0	0	0
8904	CPNE1	0	0	0	0	0	0	0	0	0	0	0	0	0	0	0	0	0	0	0	0	0	0	0	0	0	0	0	0	0	0	0	0	0	0	0	0	0	0	0	0	0	0	0	0	0	0	0	0
51649	MRPS23	0	0	0	0	0	0	0	0	0	0	0	0	0	0	0	0	0	0	0	0	0	0	0	0	0	0	0	0	0	0	0	0	0	0	0	0	0	0	0	0	0	0	0	0	0	0	0	0
3842	TNPO1	0	0	0	0	0	0	0	0	0	0	0	0	0	0	0	0	0	0	0	0	0	0	0	0	0	0	0	0	0	0	0	0	0	0	0	0	0	0	0	0	0	0	0	0	0	0	0	0
1457	CSNK2A1	0	0	0	0	0	0	0	0	0	0	0	0	0	0	0	0	0	0	0	0	0	0	0	0	0	0	0	0	0	0	0	0	0	0	0	0	0	0	0	0	0	0	0	0	0	0	0	0
1615	DARS1	0	0	0	0	0	0	0	0	0	0	0	0	0	0	0	0	0	0	0	0	0	0	0	0	0	0	0	0	0	0	0	0	0	0	0	0	0	0	0	0	0	0	0	0	0	0	0	0
10213	PSMD14	0	0	0	0	0	0	0	0	0	0	0	0	0	0	0	0	0	0	0	0	0	0	0	0	0	0	0	0	0	0	0	0	0	0	0	0	0	0	0	0	0	0	0	0	0	0	0	0
10342	TFG	0	0	0	0	0	0	0	0	0	0	0	0	0	0	0	0	0	0	0	0	0	0	0	0	0	0	0	0	0	0	0	0	0	0	0	0	0	0	0	0	0	0	0	0	0	0	0	0
54881	TEX10	0	0	0	0	0	0	0	0	0	0	0	0	0	0	0	0	0	0	0	0	0	0	0	0	0	0	0	0	0	0	0	0	0	0	0	0	0	0	0	0	0	0	0	0	0	0	0	0
9861	PSMD6	0	0	0	0	0	0	0	0	0	0	0	0	0	0	0	0	0	0	0	0	0	0	0	0	0	0	0	0	0	0	0	0	0	0	0	0	0	0	0	0	0	0	0	0	0	0	0	0
255626	H2BC1	0	0	0	0	0	0	0	0	0	0	0	0	0	0	0	0	0	0	0	0	0	0	0	0	0	0	0	0	0	0	0	0	0	0	0	0	0	0	0	0	0	0	0	0	0	0	0	0
6829	SUPT5H	0	0	0	0	0	0	0	0	0	0	0	0	0	0	0	0	0	0	0	0	0	0	0	0	0	0	0	0	0	0	0	0	0	0	0	0	0	0	0	0	0	0	0	0	0	0	0	0
5723	PSPH	0	0	0	0	0	0	0	0	0	0	0	0	0	0	0	0	0	0	0	0	0	0	0	0	0	0	0	0	0	0	0	0	0	0	0	0	0	0	0	0	0	0	0	0	0	0	0	0
1660	DHX9	0	0	0	0	0	0	0	0	0	0	0	0	0	0	0	0	0	0	0	0	0	0	0	0	0	0	0	0	0	0	0	0	0	0	0	0	0	0	0	0	0	0	0	0	0	0	0	0
1660	DHX9	0	0	0	0	0	0	0	0	0	0	0	0	0	0	0	0	0	0	0	0	0	0	0	0	0	0	0	0	0	0	0	0	0	0	0	0	0	0	0	0	0	0	0	0	0	0	0	0
1738	DLD	0	0	0	0	0	0	0	0	0	0	0	0	0	0	0	0	0	0	0	0	0	0	0	0	0	0	0	0	0	0	0	0	0	0	0	0	0	0	0	0	0	0	0	0	0	0	0	0
471	ATIC	0	0	0	0	0	0	0	0	0	0	0	0	0	0	0	0	0	0	0	0	0	0	0	0	0	0	0	0	0	0	0	0	0	0	0	0	0	0	0	0	0	0	0	0	0	0	0	0
80324	PUS1	0	0	0	0	0	0	0	0	0	0	0	0	0	0	0	0	0	0	0	0	0	0	0	0	0	0	0	0	0	0	0	0	0	0	0	0	0	0	0	0	0	0	0	0	0	0	0	0
6429	SRSF4	0	0	0	0	0	0	0	0	0	0	0	0	0	0	0	0	0	0	0	0	0	0	0	0	0	0	0	0	0	0	0	0	0	0	0	0	0	0	0	0	0	0	0	0	0	0	0	0
6428	SRSF3	0	0	0	0	0	0	0	0	0	0	0	0	0	0	0	0	0	0	0	0	0	0	0	0	0	0	0	0	0	0	0	0	0	0	0	0	0	0	0	0	0	0	0	0	0	0	0	0
1778	DYNC1H1	0	0	0	0	0	0	0	0	0	0	0	0	0	0	0	0	0	0	0	0	0	0	0	0	0	0	0	0	0	0	0	0	0	0	0	0	0	0	0	0	0	0	0	0	0	0	0	0
1781	DYNC1I2	0	0	0	0	0	0	0	0	0	0	0	0	0	0	0	0	0	0	0	0	0	0	0	0	0	0	0	0	0	0	0	0	0	0	0	0	0	0	0	0	0	0	0	0	0	0	0	0
10969	EBNA1BP2	0	0	0	0	0	0	0	0	0	0	0	0	0	0	0	0	0	0	0	0	0	0	0	0	0	0	0	0	0	0	0	0	0	0	0	0	0	0	0	0	0	0	0	0	0	0	0	0
83939	EIF2A	0	0	0	0	0	0	0	0	0	0	0	0	0	0	0	0	0	0	0	0	0	0	0	0	0	0	0	0	0	0	0	0	0	0	0	0	0	0	0	0	0	0	0	0	0	0	0	0
1965	EIF2S1	0	0	0	0	0	0	0	0	0	0	0	0	0	0	0	0	0	0	0	0	0	0	0	0	0	0	0	0	0	0	0	0	0	0	0	0	0	0	0	0	0	0	0	0	0	0	0	0
51691	LSM8	0	0	0	0	0	0	0	0	0	0	0	0	0	0	0	0	0	0	0	0	0	0	0	0	0	0	0	0	0	0	0	0	0	0	0	0	0	0	0	0	0	0	0	0	0	0	0	0
9775	EIF4A3	0	0	0	0	0	0	0	0	0	0	0	0	0	0	0	0	0	0	0	0	0	0	0	0	0	0	0	0	0	0	0	0	0	0	0	0	0	0	0	0	0	0	0	0	0	0	0	0
6637	SNRPG	0	0	0	0	0	0	0	0	0	0	0	0	0	0	0	0	0	0	0	0	0	0	0	0	0	0	0	0	0	0	0	0	0	0	0	0	0	0	0	0	0	0	0	0	0	0	0	0
65008	MRPL1	0	0	0	0	0	0	0	0	0	0	0	0	0	0	0	0	0	0	0	0	0	0	0	0	0	0	0	0	0	0	0	0	0	0	0	0	0	0	0	0	0	0	0	0	0	0	0	0
[truncated: 269 more columns]
